# Supplementary material for: Structural basis of epitope selectivity and potent protection from malaria by PfCSP antibody L9
Source: Nat Commun. 2023 May 17;14:2815. doi: 10.1038/s41467-023-38509-2 (PMC10192352; doi:10.1038/s41467-023-38509-2)
Supplement: Supplementary file 6 — Source Data [file 41467_2023_38509_MOESM6_ESM.xlsx]

## Sheet: Figure 1g
Figure 1g
	rsCSP residue number	BSA on Fab A (Å^2)	BSA on Fab B	BSA on Fab C
	80	19.0128	0	0
	81	7.79899	0	0
	82	60.0013	0	0
	83	99.6903	0	0
	84	129.38	0	0
	85	64.2389	0	0
	86	64.1615	0	0
	87	0	0	0
	88	12.2982	0	0
	89	0	0	0
	90	0	70.7641	0
	91	0	97.6332	0
	92	0	128.089	0
	93	0	64.211	0
	94	0	61.5292	0
	95	0	0	0
	96	0	9.32444	0
	97	0	0	0
	98	0	0	70.0392
	99	0	0	98.3625
	100	0	0	131.653
	101	0	0	56.0722
	102	0	0	63.0811
	103	3.4066	0	0
	104	75.5067	0	0
	105	15.2076	0	17.4479

## Sheet: Figure 3a
	Figure 3a
		Heavy chain residue number	Per residue BSA on Fab heavy chain (Å^2)
		:1.H	0
		:2.H	0
		:3.H	0
		:4.H	0
		:5.H	0
		:6.H	0
		:7.H	0
		:8.H	0
		:9.H	0
		:10.H	0
		:11.H	0
		:12.H	0
		:13.H	0
		:14.H	0
		:15.H	0
		:16.H	0
		:17.H	0
		:18.H	0
		:19.H	0
		:20.H	0
		:21.H	0
		:22.H	0
		:23.H	0
		:24.H	0
		:25.H	0
		:26.H	0
		:27.H	0
		:28.H	0
		:29.H	0
		:30.H	0
		:31.H	0
		:32.H	50
		:33.H	0
		:34.H	0
		:35.H	3.7
		:36.H	0
		:37.H	0
		:38.H	0
		:39.H	0
		:40.H	0
		:41.H	0
		:42.H	0
		:43.H	0
		:44.H	0
		:45.H	0
		:46.H	0
		:47.H	0
		:48.H	0
		:49.H	0
		:50.H	0
		:51.H	0
		:52.H	44.1
		:53.H	0
		:54.H	0
		:55.H	0
		:56.H	0
		:57.H	0
		:58.H	0
		:59.H	0
		:60.H	0
		:61.H	0
		:62.H	0
		:63.H	0
		:64.H	0
		:65.H	0
		:66.H	0
		:67.H	0
		:68.H	0
		:69.H	0
		:70.H	0
		:71.H	0
		:72.H	0
		:73.H	0
		:74.H	0
		:75.H	0
		:76.H	0
		:77.H	0
		:78.H	0
		:79.H	0
		:80.H	0
		:81.H	0
		:82.H	0
		:83.H	0
		:84.H	0
		:85.H	0
		:86.H	0
		:87.H	0
		:88.H	0
		:89.H	0
		:90.H	0
		:91.H	0
		:92.H	0
		:93.H	0
		:94.H	0
		:95.H	0
		:96.H	0
		:97.H	0
		:98.H	0
		:99.H	10.8
		:100.H	16.2
		:101.H	86
		:102.H	41
		:103.H	4
		:104.H	0
		:105.H	0
		:106.H	0
		:107.H	0
		:108.H	0
		:109.H	0
		:110.H	0
		:111.H	0
		:112.H	0
		:113.H	0
		:114.H	0
		:115.H	0
		:116.H	0
		:117.H	0
		:118.H	0
		:119.H	0

## Sheet: Figure 3b
	Figure 3b
		Light Chain residue number	Per residue BSA on Fab light chain (Å^2)
		:1.L	0
		:2.L	0
		:3.L	0
		:4.L	0
		:5.L	0
		:6.L	0
		:7.L	0
		:8.L	0
		:9.L	0
		:10.L	0
		:11.L	0
		:12.L	0
		:13.L	0
		:14.L	0
		:15.L	0
		:16.L	0
		:17.L	0
		:18.L	0
		:19.L	0
		:20.L	0
		:21.L	0
		:22.L	0
		:23.L	0
		:24.L	0
		:25.L	0
		:26.L	0
		:27.L	0
		:28.L	0
		:29.L	0
		:30.L	0
		:31.L	0
		:32.L	67.1025
		:33.L	0
		:34.L	0
		:35.L	0
		:36.L	0
		:37.L	0
		:38.L	0
		:39.L	0
		:40.L	0
		:41.L	0
		:42.L	0
		:43.L	0
		:44.L	0
		:45.L	0
		:46.L	0
		:47.L	0
		:48.L	0
		:49.L	8.98034
		:50.L	0
		:51.L	0
		:52.L	0
		:53.L	0
		:54.L	0
		:55.L	0
		:56.L	0
		:57.L	0
		:58.L	0
		:59.L	0
		:60.L	0
		:61.L	0
		:62.L	0
		:63.L	0
		:64.L	0
		:65.L	0
		:66.L	0
		:67.L	0
		:68.L	0
		:69.L	0
		:70.L	0
		:71.L	0
		:72.L	0
		:73.L	0
		:74.L	0
		:75.L	0
		:76.L	0
		:77.L	0
		:78.L	0
		:79.L	0
		:80.L	0
		:81.L	0
		:82.L	0
		:83.L	0
		:84.L	0
		:85.L	0
		:86.L	0
		:87.L	0
		:88.L	0
		:89.L	0
		:90.L	0
		:91.L	62.3047
		:92.L	25.0196
		:93.L	49.5516
		:94.L	42.9076
		:95.L	0.484379
		:96.L	37.5348
		:97.L	0
		:98.L	0
		:99.L	0
		:100.L	0
		:101.L	0
		:102.L	0
		:103.L	0
		:104.L	0
		:105.L	0
		:106.L	0
		:107.L	0

## Sheet: Figure 4e
	Figure 4e
		Light chain residue number	Per residue BSA on light chain (Å^2)
		:1.P	0
		:2.P	0
		:3.P	0
		:4.P	0
		:5.P	0
		:6.P	0
		:7.P	0
		:8.P	0
		:9.P	0
		:10.P	0
		:11.P	0
		:12.P	0
		:13.P	0
		:14.P	0
		:15.P	0
		:16.P	0
		:17.P	0
		:18.P	0
		:19.P	0
		:20.P	0
		:21.P	0
		:22.P	0
		:23.P	0
		:24.P	28.4
		:25.P	0
		:26.P	0
		:27.P	5.5
		:28.P	120.8
		:29.P	0
		:30.P	74.3
		:31.P	118.4
		:32.P	46
		:33.P	0
		:34.P	0
		:35.P	0
		:36.P	0
		:37.P	0
		:38.P	0
		:39.P	0
		:40.P	0
		:41.P	0
		:42.P	0
		:43.P	0
		:44.P	0
		:45.P	0
		:46.P	0
		:47.P	0
		:48.P	0
		:49.P	0
		:50.P	31.6
		:51.P	0
		:52.P	0
		:53.P	0
		:54.P	0
		:55.P	0
		:56.P	0
		:57.P	0
		:58.P	0
		:59.P	0
		:60.P	0
		:61.P	0
		:62.P	0
		:63.P	0
		:64.P	0
		:65.P	14.3
		:66.P	15.7
		:67.P	81
		:68.P	151.1
		:69.P	58.3
		:70.P	67.6
		:71.P	5
		:72.P	20.7
		:73.P	0
		:74.P	0
		:75.P	0
		:76.P	0
		:77.P	0
		:78.P	0
		:79.P	0
		:80.P	0
		:81.P	0
		:82.P	0
		:83.P	0
		:84.P	0
		:85.P	0
		:86.P	0
		:87.P	0
		:88.P	0
		:89.P	0
		:90.P	0
		:91.P	0
		:92.P	0
		:93.P	0
		:94.P	0
		:95.P	0
		:96.P	0
		:97.P	0
		:98.P	0
		:99.P	0
		:100.P	0
		:101.P	0
		:102.P	0
		:103.P	0
		:104.P	0
		:105.P	0
		:106.P	0
		:107.P	0

## Sheet: Figure 4g
	Figure 4g
	Heavy chain residue number	Per residue BSA on heavy chain (Å^2)
	:1.H	166.6
	:2.H	25.6
	:3.H	0
	:4.H	0
	:5.H	0
	:6.H	0
	:7.H	0
	:8.H	0
	:9.H	0
	:10.H	0
	:11.H	0
	:12.H	0
	:13.H	0
	:14.H	0
	:15.H	0
	:16.H	0
	:17.H	0
	:18.H	0
	:19.H	0
	:20.H	0
	:21.H	0
	:22.H	0
	:23.H	0
	:24.H	0
	:25.H	0
	:26.H	60
	:27.H	72.8
	:28.H	65.2
	:29.H	0
	:30.H	0
	:31.H	68.4
	:32.H	12.8
	:33.H	0
	:34.H	0
	:35.H	0
	:36.H	0
	:37.H	0
	:38.H	0
	:39.H	0
	:40.H	0
	:41.H	0
	:42.H	0
	:43.H	0
	:44.H	0
	:45.H	0
	:46.H	0
	:47.H	0
	:48.H	0
	:49.H	0
	:50.H	0
	:51.H	0
	:52.H	0
	:53.H	0
	:54.H	0
	:55.H	0
	:56.H	0
	:57.H	0
	:58.H	0
	:59.H	0
	:60.H	0
	:61.H	0
	:62.H	0
	:63.H	0
	:64.H	0
	:65.H	0
	:66.H	0
	:67.H	0
	:68.H	0
	:69.H	0
	:70.H	0
	:71.H	0
	:72.H	0
	:73.H	0
	:74.H	0
	:75.H	0
	:76.H	0
	:77.H	0
	:78.H	0
	:79.H	0
	:80.H	0
	:81.H	0
	:82.H	0
	:83.H	0
	:84.H	0
	:85.H	0
	:86.H	0
	:87.H	0
	:88.H	0
	:89.H	0
	:90.H	0
	:91.H	0
	:92.H	0
	:93.H	0
	:94.H	0
	:95.H	0
	:96.H	0
	:97.H	0
	:98.H	16.8
	:99.H	0
	:100.H	44.5
	:101.H	0
	:102.H	62.7
	:103.H	15.7
	:104.H	117.5
	:105.H	10.9
	:106.H	29.4
	:107.H	93
	:108.H	0
	:109.H	43.6
	:110.H	0
	:111.H	0
	:112.H	0
	:113.H	0
	:114.H	0
	:115.H	0
	:116.H	0
	:117.H	0
	:118.H	0
	:119.H	0

## Sheet: Figure S2c
Figure S2c
	Sample ID	Loading Sample ID	Conc. (nM)	Response	KD (M)	KD2	kon(1/Ms)	kon2	kdis(1/s)	kdis2	Full R^2
	L9 fab	NPNA8	400	1.6661	3.01e-05	8.478e-07	1125	507.6	0.03387	0.0004304	0.9749
	L9 fab	NPNA8	200	0.5896	1.503e-05	5.146e-07	1507	965.4	0.02264	0.0004968	0.9722
	L9 fab	NPNA8	100	0.1366	3.067e-06	3.312e-08	6862	3160	0.02105	0.0001047	0.9611
	L9 fab	NPNA8	50	0.0359	4.86e-07	7.362e-09	233200	8005	0.1133	5.893e-05	0.9291
	Sample ID	Loading Sample ID	Conc. (nM)	Response	KD (M)	KD2	kon(1/Ms)	kon2	kdis(1/s)	kdis2	Full R^2
	L9 fab	rsCSP	200	0.6182	4.425e-09	3.972e-09	27920	172000	0.0001236	0.0006834	0.9994
	L9 fab	rsCSP	100	0.5753	8.637e-09	7.843e-09	31270	226700	0.0002701	0.001778	0.9997
	L9 fab	rsCSP	50	0.3066	1.193e-09	1.631e-08	12040	39770	1.437e-05	0.0006487	0.9997
	L9 fab	rsCSP	25	0.1282	4.412e-08	1e-10	15510	15250	0.0006841	1e-07	0.9986
	L9 fab	rsCSP	12.5	0.0454	2.654e-08	2.654e-08	6322	6322	0.0001678	0.0001678	0.9879

## Sheet: Figure S2d
Figure S2d
	Sample ID	Loading Sample ID	Conc. (nM)	Response	KD (M)	KD2	kon(1/Ms)	kon2	kdis(1/s)	kdis2	Full R^2
	311 fab	NPNA8	200	8.647	1e-10	5.055e-09	47950	47120	1e-07	0.0002382	0.9953
	311 fab	NPNA8	100	7.0151	1e-10	6.202e-09	51240	47530	1e-07	0.0002948	0.9943
	311 fab	NPNA8	50	5.5307	1e-10	6.346e-09	41090	39710	1e-07	0.000252	0.997
	311 fab	NPNA8	25	2.8543	3.719e-09	1e-10	60600	60810	0.0002254	1e-07	0.9975
	311 fab	NPNA8	12.5	1.3184	1e-10	2.553e-09	136300	131200	1e-07	0.000335	0.9953
	311 fab	NPNA8	6.25	0.6531	1e-10	1.242e-09	354300	328900	1e-07	0.0004087	0.992
	Sample ID	Loading Sample ID	Conc. (nM)	Response	KD (M)	KD2	kon(1/Ms)	kon2	kdis(1/s)	kdis2	Full R^2
	311 fab	rsCSP	200	0.6119	4.798e-10	1e-10	350400	35450	0.0001681	1e-07	0.9949
	311 fab	rsCSP	100	0.5385	1e-10	3.366e-10	49540	377900	1e-07	0.0001272	0.9984
	311 fab	rsCSP	50	0.4537	1e-10	3.119e-10	78890	463300	1e-07	0.0001445	0.9979
	311 fab	rsCSP	25	0.3905	1e-10	2.784e-10	74080	367600	1e-07	0.0001024	0.9976
	311 fab	rsCSP	12.5	0.2648	1e-10	3.51e-10	228700	280900	1e-07	9.861e-05	0.9957
	311 fab	rsCSP	6.25	0.1354	6.491e-10	1e-10	309300	309000	0.0002008	1e-07	0.9936

## Sheet: TableS4
Table S4
Computed Interaction Energies
Antibody	Mean interaction energy (kcal/mol)
L9_homotypic	-150.2
E68G_homotypic	-39.4
R31S_homotypic	-170.4
H70D_homotypic	-228.3
F28S_homotypic	-46.8
F28S/H70D_homotypic	-82.6
R31S/E68G/H70D_homotypic	-41.8
F28S/R31S/E68G/H70E_homotypic	-18.9
L33V/P40A/E90Q_homotpyic	-170.8
L9k/F10h_homotypic	-118.5
F10k/L9h_homotypic	-20.2
Raw Data (kcal/mol) for each frame of simulation
L9_homotypic	E68G_homotypic	R31S_homotypic	H70D_homotypic	F28S_homotypic	F28S/H70D_homotypic	R31S/E68G/H70D_homotypic	F28S/R31S/E68G/H70E_homotypic	L33V/P40A/E90Q_homotpyic	L9/F10_homotypic	F10/L9_homotypic
-179.526	-118.745	-168.994	-205.488	-117.39	-90.7247	-124.288	-141.107	-163.455	-155.342	-119.553
-180.593	-117.43	-168.548	-218.615	-118.705	-90.0242	-123.007	-170.296	-168.128	-154.252	-121.707
-145.006	-111.212	-166.692	-213.179	-110.443	-117.227	-122.573	-135.439	-170.12	-134.382	-127.864
-193.1	-118.521	-142.433	-212.094	-106.742	-96.9345	-100.292	-130.152	-173.969	-169.385	-115.983
-187.395	-104.573	-168.258	-219.644	-109.239	-122.357	-102.258	-159.509	-167.665	-133.414	-141.327
-187.568	-130.187	-162.976	-220.449	-78.7848	-119.4	-106.515	-79.4588	-178.603	-133.445	-158.253
-176.33	-119.858	-174.405	-231.71	-108.742	-117.339	-108.989	-153.418	-154.362	-110.605	-121.914
-188.166	-134.078	-164.677	-198.893	-100.749	-76.0976	-88.631	-132.908	-162.462	-149.319	-157.992
-176.718	-130.391	-156.502	-214.777	-111.306	-79.6587	-39.85	-130.569	-171.393	-126.007	-134.251
-130.082	-140.208	-165.836	-239.528	-45.7009	-119.136	-102.238	-121.955	-187.219	-121.54	-163.321
-166.937	-147.943	-167.047	-205.946	-108.535	-72.7989	-129.183	-131.349	-167.637	-130.124	-121.794
-155.787	-143.339	-183.505	-210.475	-124.712	-122.506	-40.5058	-155.599	-179.153	-117.496	-143.816
-167.232	-146.905	-173.734	-210.2	-99.5345	-76.114	-5.926	-142.181	-169.048	-144.323	-121.597
-181.452	-125.26	-166.742	-200.824	-42.2568	-73.3725	-6.0954	-155.404	-156.903	-111.424	-158.606
-194.152	-136.189	-185.387	-211.024	-124.73	-120.087	-5.8982	-130.34	-158.117	-122.463	-146.116
-204.508	-161.604	-170.175	-209.979	-32.3119	-88.4178	-6.5716	-72.9187	-152.738	-140.933	-146.107
-146.732	-131.522	-183.201	-208.334	-124.663	-78.944	-6.9408	-140.916	-182.483	-138.068	-124.115
-176.39	-142.495	-161.541	-188.776	-124.549	-82.2321	3.0526	-146.513	-157.603	-130.695	-120.255
-179.914	-113.578	-160.581	-220.936	-120.35	-71.3037	-3.1375	-120.288	-182.287	-124.506	-153.208
-188.221	-126.867	-174.19	-207.07	-117.489	-77.2551	-3.8659	-136.618	-163.313	-114.434	-127.625
-191.26	-133.801	-175.296	-186.689	-121.436	-68.3455	-7.6179	-147.813	-163.153	-130.526	-124.724
-180.276	-152.055	-168.094	-218.663	-124.454	-120.471	-102.237	-137.974	-166.204	-188.885	-118.027
-167.443	-146.812	-176.39	-208.246	-45.1118	-81.7178	-6.1626	-151.387	-160.429	-132.625	-118.204
-166.794	-153.073	-182.848	-206.719	-84.6906	-65.6777	-6.7651	-146.686	-175.189	-133.15	-115.051
-193.006	-138.237	-196.486	-196.64	-75.9901	-76.6493	-11.8619	-152.455	-162.205	-116.767	-118.952
-147.389	-153.09	-168.592	-198.363	-91.4439	-76.7979	-40.3636	-151.284	-166.967	-115.011	-116.7
-169.658	-135.141	-170.893	-188.416	-82.9646	-114.083	-3.5543	-145.757	-178.944	-56.4694	-117.871
-190.657	-149.623	-185.497	-184.093	-71.8621	-117.438	-0.9391	-153.463	-173.94	-63.3218	-150.224
-171.831	-149.128	-200.486	-212.425	-50.9043	-119.004	-1.0398	-132.074	-178.358	-132.131	-117.621
-157.351	-136.731	-176.165	-245.673	-98.5275	-103.581	-101.695	-141.682	-171.499	-126.658	-126.805
-202.047	-140.988	-178.336	-218.521	-106.225	-74.6203	-0.1406	-130.258	-169.8	-146.282	-140.415
-180.948	-145.65	-189.472	-201.484	-116.873	-125.839	-0.3588	-150.676	-154.939	-123.516	-163.382
-178.051	-159.976	-188.727	-196.619	-70.5289	-77.0012	1.1158	47.7638	-174.039	-139.396	-174.016
-173.576	-120.744	-192.741	-221.652	-102.865	-122.24	0.8228	-91.2542	-170.862	-136.586	-161.321
-176.33	-128.529	-174.96	-226.75	-89.4552	-122.967	-3.1002	-102.057	-191.604	-116.748	-157.182
-172.859	-136.347	-164.694	-217.742	-67.6319	-107.812	-0.831	-97.3193	-174.406	-120.111	-127.446
-189.554	-119.94	-178.763	-229.149	-73.574	-80.8815	0.1747	-96.7113	-177.03	-151.072	-114.384
-192.086	-131.385	-169.084	-210.389	-64.9192	-116.84	-13.23	-73.9261	-160.371	-159.604	-117.146
-187.491	-136.66	-180.859	-209.637	-83.0786	-123.188	-101.643	-103.888	-165.365	-126.523	-119.985
-181.52	-126.794	-150.194	-207.471	-115.213	-114.371	-3.4259	-87.3901	-166.613	-137.775	-118.36
-172.081	-128.053	-177.405	-216.516	-73.3072	-106.944	-7.7455	-85.0669	-98.7831	-133.546	-115.56
-156.395	-128.774	-151.795	-202.218	-63.7479	-120.33	-3.3944	-75.9445	-165.9	-129.534	-112.308
-185.415	-129.975	-189.021	-233.255	-115.141	-65.1649	6.1782	-84.2721	-172.93	-150.263	-123.325
-156.129	-142.946	-165.298	-237.819	-88.3168	-99.0688	0.3458	-71.2901	-156.211	-144.985	-123.519
-151.691	-152.449	-170.928	-205.174	-105.672	-104.27	1.8548	-68.1237	-158.255	-181.131	-126.31
-161.406	-168.331	-167.002	-205.997	-113.543	-93.1498	1.9057	-73.8686	-166.53	-116.668	-129.12
-180.863	-188.732	-174.467	-232.516	-47.1138	-119.808	4.6476	-84.1814	-165.721	-67.3991	-136.323
-196.422	-166.792	-170.825	-224.974	-116.273	-114.617	1.365	-91.3338	-164.772	-104.189	-118.297
-174.329	-157.103	-177.716	-233.369	-39.487	-79.8468	0.3821	-102.072	-172.649	-140.257	-114.7
-188.347	-175.112	-163.183	-195.025	-124.794	-107.708	-101.842	-49.4766	-175.637	-135.761	-122.811
-150.765	-150.495	-156.079	-221.908	-50.4071	-96.0136	5.3401	-74.7404	-174.434	-126.192	-125.218
-208.948	-143.096	-179.142	-206.736	-109.737	-115.112	2.8509	-95.5569	-180.062	-126.728	-122.463
-202.948	-151.361	-156.845	-246.069	-109.898	-79.107	0.877	-113.788	-193.599	-137.406	-128.7
-197.217	-165.249	-173.072	-239.811	-45.6021	-78.4417	2.4041	-90.0822	-165.238	-134.781	-123.78
-194.243	-141.584	-161.37	-219.475	-4.9684	-119.997	3.1633	-134.221	-175.639	-117.471	-134.727
-175.806	-159.479	-158.853	-224.482	37.0323	-105.756	1.5363	-113.808	-149.378	-149.924	-124.451
-189.211	-174.495	-180.797	-225.58	32.9347	-115.386	-0.3537	-90.1291	-150.674	-150.68	-129.563
-189.524	-169.314	-180.91	-217.821	-39.2618	-104.011	3.768	-82.7273	-169.717	-159.291	-143.716
-188.483	-188.577	-168.277	-239.244	-48.7808	-76.5299	1.6993	-132.255	-170.732	-134.381	-136.571
-180.431	-155.254	-183.582	-207.159	-5.4269	-117.008	2.5448	-99.6649	-179.164	-161.667	-133.368
-184.516	-152.752	-158.105	-204.574	-39.4723	-121.282	1.4835	-132.191	-162.953	-144.376	-144.492
-189.601	-134.257	-146.886	-191.2	1.4654	-120.075	-2.5088	-87.9492	-158.617	-151.98	-142.665
-172.456	-172.695	-192.609	-210.587	-121.677	-119.155	-1.3542	-126.886	-165.211	-124.751	-133.362
-187.842	-156.954	-155.593	-194.118	-81.8581	-106.709	-102.336	41.909	-98.7417	-137.727	-151.15
-193.387	-158.494	-152.34	-200.78	-89.335	-114.845	0.0722	-86.4535	-169.124	-122.945	-143.966
-188.682	-153.158	-165.029	-199.522	-76.7905	-80.3396	-1.1582	-99.9885	-168	-116.444	-143.327
-193.319	-145.813	-181.722	-210.241	-102.81	-107.936	-1.3164	-80.6684	-154.653	-150.645	-159.95
-178.258	-153.336	-202.659	-206.199	-67.8879	-113.69	-0.5718	-94.1124	-145.311	-112.852	-140.906
-175.807	-171.603	-197.835	-218.383	-106.561	-77.0445	-0.8453	-94.9011	-147.786	-133.45	-136.742
-178.473	-164.649	-186.846	-200.307	-88.2689	-71.8378	-2.8421	-103.077	-156.244	-121.071	-137.281
-156.683	-166.821	-175.311	-215.908	-100.859	-122.848	-1.3733	-49.4528	-162.343	-106.353	-152.047
-173.771	-157.79	-220.419	-207.94	-96.1365	-78.0916	2.7796	-85.802	-151.931	-127.847	-136.334
-188.035	-165.249	-208.748	-218.869	-75.2963	-85.8693	-2.76	20.6873	-142.051	-104.818	-139.655
-180.272	-139.64	-209.24	-208.066	-99.0303	-76.637	0.0365	-95.9738	-170.989	-106.654	-169.752
-170.747	-159.579	-206.763	-198.719	-93.8016	-121.856	-0.7705	-113.017	-164.241	-132.409	-137.888
-173.364	-177.86	-225.7	-213.361	-92.9202	-78.2902	0.5956	-96.5077	-145.281	-104.84	-124.728
-184.846	-155.55	-205.336	-222.69	-78.4102	-98.4538	3.0787	-67.5421	-139.989	-198.263	-127.647
-180.979	-139.931	-172.753	-201.986	-4.1357	-59.1537	0.0028	-97.0175	-150.463	-109.859	-168.872
-176.322	-144.751	-188.261	-214.677	-114.939	-80.3776	3.0706	16.9381	-241.321	-108.181	-118.131
-185.42	-172.605	-170.339	-206.345	-110.095	-80.6865	2.0502	-94.6988	-163.758	-223.606	-117.775
-188.881	-160.929	-179.898	-191.606	-103.59	-84.4783	-4.8587	20.9874	-172.06	-198.738	-126.156
-196.473	-161.467	-179.593	-233.659	-88.9267	-121.117	-4.1649	-93.7863	-154.593	-114.202	-112.713
-179.913	-150.143	-169.638	-242.276	-96.3539	-118.516	0.2144	-90.4845	-162.852	-107.431	-128.178
-172.349	-148.103	-174.156	-226.825	-54.4098	-115.36	0.0831	-66.7113	-158.136	-120.079	-103.957
-172.997	-138.026	-177.05	-202.1	-67.7967	-121.155	-2.9424	-90.2013	-141.232	-127.611	-91.3321
-177.668	-165.058	-158.062	-199.552	-60.8829	-76.3396	-102.031	-81.1983	-146.934	-113.352	-97.1847
-175.21	-135.403	-192.611	-214.769	-49.8219	-103.254	1.4844	-86.5347	-153.651	-197.49	-152.441
-194.325	-133.747	-174.081	-192.152	-55.6322	-121.165	-1.2511	-90.0441	-142.972	-97.7967	-154.432
-191.674	-168.175	-174.499	-188.788	-64.6373	-123.209	-0.9766	-83.4107	-143.297	-187.611	-151.245
-181.849	-141.669	-164.128	-213.209	-70.2353	-121.653	-101.485	-82.6422	-136.057	-118.596	-155.285
-198.925	-146.425	-161.226	-183.017	-58.5048	-90.1226	0.4738	-105.451	-145.553	-95.2348	-143.988
-199.007	-165.002	-156.185	-226.11	-81.6195	-86.1107	-101.852	50.2173	-118.222	-110.922	-124.019
-191.941	-93.6546	-161.966	-201.615	-72.1701	-83.394	-101.527	-113.767	-144.801	-213.756	-107.779
-147.484	-125.781	-144.891	-225.534	-58.6026	-82.6267	-101.544	-103.132	-150.357	-142.866	-93.4394
-199.543	-153.768	-142.167	-210.673	-64.815	-89.4822	-1.0969	-30.0367	-159.994	-136.586	-87.7891
-207.265	-134.616	-149.336	-187.706	-80.9914	-116.33	-4.2037	-114.827	-146.533	-110.716	-61.9285
-205.383	-124.871	-182.637	-199.985	-115.564	-89.131	-102.091	-16.1781	-143.499	-116.886	-71.7227
-198.439	-125.344	-167.626	-209.555	-98.1768	-103.993	-3.7788	-90.7428	-151.56	-112.603	-71.5214
-199.565	-125.98	-172.612	-198.386	-88.5032	-124.389	0.3927	-94.7905	-151.282	-120.094	-78.5134
-206.226	-124.646	-163.533	-196.962	-120.726	-83.0911	-4.2953	-99.3318	-152.822	-139.02	-76.2845
-201.417	-125.866	-177.109	-202.076	-106.741	-81.5756	-1.1759	-102.516	-141.461	-108.692	-71.4271
-158.341	-132.612	-168.832	-188.192	-69.1838	-79.7077	-2.5924	-117.441	-146.811	-102.528	-73.8688
-158.185	-135.527	-153.941	-211.378	-69.5108	-78.5465	-102.231	-101.224	-132.531	-122.454	-71.5248
-191.961	-119.285	-172.721	-210.873	-56.0039	-120.235	-0.2183	-88.85	-121.873	-98.4351	-74.9148
-154.63	-129.216	-173.486	-184.069	-58.5535	-125.251	-1.1007	-119.286	-140.499	-118.852	-80.5191
-193.196	-127.275	-172.185	-185.378	-69.4221	-102.11	-102.315	-66.4503	-141.662	-113.766	-87.3234
-208.64	-130.491	-159.58	-182.985	-64.2437	-114.405	-2.8887	-117.515	-153.416	-116.4	-62.8271
-199.189	-121.105	-170.754	-188.879	-78.3483	-125.245	-101.69	-90.0106	-160.183	-120.925	-67.3483
-204.724	-114.867	-158.347	-202.227	-99.3953	-121.67	-3.4	-126.883	-170.558	-133.053	-67.8812
-182.097	-135.356	-150.644	-199.673	-109.715	-96.3112	-4.5573	-74.4999	-139.885	-117.304	-66.1712
-182.274	-125.568	-148.967	-202.3	-93.7357	-122.76	-4.6566	-59.408	-137.371	-119.157	-67.694
-185.331	-107.773	-178.913	-204.951	-105.703	-121.435	-6.0905	-109.789	-146.403	-119.648	-66.7823
-99.3218	-131.267	-186.265	-220.111	-69.0919	-77.9763	0.3249	-81.0632	-143.35	-127.257	-74.1603
-198.933	-118.443	-170.312	-202.504	-76.2206	-125.802	-1.0467	26.4295	-144.815	-117.831	-63.0324
-179.381	-111.401	-176.791	-207.911	-80.251	-96.6373	3.2618	-92.7239	-163.151	-117.038	-59.8238
-199.384	-133.782	-174.016	-205.97	-58.9003	-121.298	1.5432	-69.5353	-162.632	-90.5361	-72.2102
-172.954	-142.049	-188.234	-211.355	-58.8264	-65.5247	-0.4346	-97.2549	-145.016	-114.62	-73.1383
-180.701	-144.756	-182.171	-198.657	-61.2222	-114.997	0.1492	-85.4606	-152.023	-106.412	-70.9708
-194.036	-139.298	-180.173	-203.113	-76.6322	-77.493	-101.755	-75.9465	-158.858	-187.669	-59.491
-182.07	-127.851	-182.721	-208.514	-98.0599	-79.6716	-8.4448	-87.4256	-143.732	-107.301	-35.7484
-187.519	-129.95	-183.35	-195.933	-87.3573	-100.086	-3.0307	-103.49	-154.043	-237.371	-24.4042
-198.661	-129.741	-192.691	-188.715	-64.9211	-84.8634	-2.977	-80.7576	-143.219	-116.845	-37.4755
-199.519	-118.751	-190.998	-193.564	-66.6184	-122.265	-4.4374	-93.9614	-243.335	-112.334	-29.2519
-170.142	-142.893	-176.115	-197.876	-73.3303	-115.459	1.5648	-109.563	-146.445	-124.091	-52.8359
-198.692	-115.241	-180.655	-203.423	-56.1865	-107.577	-0.5584	-90.0798	-134.645	-112.26	-12.0062
-187.25	-116.627	-177.486	-213.498	-80.312	-86.6835	-0.1568	-64.8826	-130.747	-119.463	-13.3458
-183.477	-134.057	-169.673	-224.035	-70.4472	-106.533	2.1378	-29.4378	-142.425	-113.027	-13.6085
-130.247	-125.448	-186.577	-200.528	-55.3998	-118.279	2.7675	-99.7865	-153.26	-126.374	-19.5066
-193.066	-109.818	-195.437	-203.8	-51.3609	-113.798	1.4246	-109.332	-161.256	-150.842	-19.8319
-206.225	-115.069	-180.188	-213.929	-50.0115	-122.444	-1.0403	-49.453	-148.662	-121.675	-21.8493
-102.738	-100.46	-200.421	-212.801	-66.9531	-102.295	-0.6633	-83.0036	-142.502	-152.224	-19.4426
-183.617	-93.991	-200.475	-208.809	-80.1869	-98.4767	-1.1211	-75.7035	-153.773	-159.343	-14.9665
-130.911	-114.688	-190.276	-191.053	-95.423	-104.192	-1.4161	-83.2826	-139.68	-125.95	-10.7481
-208.108	-107.133	-183.27	-224.089	-95.4568	-90.6198	-0.2683	-60.3299	-129.69	-124.302	-15.2305
-188.605	-100.099	-158.221	-237.217	-78.1005	-80.459	-0.3971	-65.1757	-243.331	-155.707	-14.5382
-204.069	-107.013	-158.454	-232.705	-97.9633	-121.45	-0.7066	-49.4504	-137.404	-132.201	-22.7727
-105.7	-122.525	-192.049	-235.061	-109.559	-124.356	-0.1071	-90.4647	-147.425	-158.768	-19.6107
-180.182	-106.7	-176.841	-227.991	-86.8067	-121.967	-0.9678	-83.1541	-142.856	-106.86	-24.9395
-146.78	-115.387	-186.285	-228.886	-83.7547	-121.59	1.2235	-99.9067	-135.567	-106.714	-24.4708
-146.465	-99.9917	-174.999	-195.101	-83.1612	-119.801	-101.832	-86.6963	-134.676	-104.65	-22.3559
-189.286	-110.198	-165.345	-199.167	-74.9695	-116.745	-1.1723	-73.0936	-135.934	-52.1607	-19.8142
-190.835	-114.384	-165.679	-208.35	-88.8878	-120.548	0.1016	-71.0528	-131.924	-105.32	-17.691
-185.562	-117.613	-170.321	-201.518	-75.2333	-120.301	0.3292	-29.4793	-149.672	-135.532	-25.1022
-190.963	-129.039	-183.094	-184.49	-79.7331	-99.0936	0.477	-64.9216	-139.345	-119.845	-20.1112
-195.179	-114.591	-166.098	-209.854	-67.2581	-84.8823	1.2073	-55.7932	-150.544	-131.44	-30.994
-175.253	-117.836	-180.062	-217.98	-97.5619	-101.896	-2.5666	-66.5407	-146.381	-119.774	-20.5041
-179.245	-115.794	-160.319	-195.319	-100.159	-89.0752	-102.236	-83.2779	-98.7627	-122.401	-23.7435
-193.274	-122.313	-146.957	-199.787	-80.7458	-97.2936	-0.4634	-65.5233	-147.307	-116.041	-17.0568
-198.547	-145.712	-148.455	-187.156	-92.8298	-85.4079	1.8058	-64.9271	-135.843	-150.965	-21.6541
-204.139	-143.169	-153.447	-200.892	-108.323	-96.291	-0.9103	-62.3551	-148.086	-129.145	-18.3891
-191.522	-114.447	-151.706	-209.21	-108.509	-104.865	-102.206	-65.8154	-149.805	-150.961	-20.633
-152.722	-147.928	-149.061	-193.765	-104.813	-96.344	-0.9688	-60.479	-143.468	-139.985	-23.5577
-129.137	-137.889	-158.68	-215.666	-64.8428	-104.418	-1.1248	-66.4794	-143.463	-114.174	-17.5608
-194.42	-143.372	-163.183	-203.89	-76.6009	-95.3924	-0.3378	-69.6116	-129.182	-112.547	-15.2875
-199.695	-136.442	-169.299	-204.8	-63.0177	-92.0617	-0.4452	-48.5246	-145.006	-107.426	-14.6382
-199.734	-131.549	-203.868	-195.443	-78.7427	-90.11	-101.592	-56.2772	-146.83	-131.013	13.8329
-198.128	-154.449	-168.674	-208.789	-86.8412	-121.319	-1.436	-87.8126	-144.617	-121.406	-14.5364
-190.726	-157.907	-192.574	-184.798	-84.8381	-120.987	-1.3432	-63.9456	-144.693	-123.082	-16.0725
-176.366	-163.257	-160.185	-205.99	-97.1793	-67.6212	-2.9107	-81.7563	-143.36	-113.698	-20.6772
-192.422	-161.281	-175.882	-211.549	-87.7611	-87.9264	0.3105	-57.5662	-88.7871	-116.963	-19.8441
-193.729	-158.046	-178.593	-208.989	-80.7772	-116.68	-1.2445	-16.913	-163.887	-112.55	-23.3672
-191.254	-148.084	-162.87	-210.594	-64.3046	-78.7651	-0.4933	-101.197	-149.443	-123.601	19.7837
-199.6	-128.13	-171.537	-204.104	-52.0397	-122.056	0.2954	-84.0632	-162.799	-134.144	-26.5983
-189.803	-149.127	-170.524	-210.649	-70.8265	-119.461	0.2703	-113.885	-142.045	-139.412	-23.8293
-204.626	-155.564	-173.283	-225.119	-85.1322	-125.011	-102.039	-84.4048	-156.377	-132.713	-34.0025
-177.243	-140.622	-160.61	-185.007	-75.3449	-118.257	-1.1508	-113.246	-143.191	-95.7256	-32.4302
-189.11	-133.915	-159.173	-222.863	-83.9777	-67.6575	-101.639	-59.4102	-151.009	-187.68	-40.9456
-169.766	-134.625	-157.523	-229.505	-82.8524	-80.9021	-0.8423	-104.784	-163.655	-120.946	-26.4866
-196.71	-117.337	-150.725	-205.924	-77.3806	-99.5605	-102.36	-115.055	-158.573	-117.003	-58.8283
-158.896	-124.346	-148.78	-211.024	-55.6501	-124.3	-6.662	-99.9859	-156.577	-128.834	-30.8088
-174.156	-135.242	-142.731	-205.612	-65.5284	-67.4964	-2.9371	-94.6081	-159.851	-143.518	-34.9072
-182.484	-123.216	-138.864	-212.751	-34.3651	-113.346	-4.0744	-99.7799	-156.08	-119.673	-36.6479
-205.93	-113.163	-151.288	-191.948	-45.106	-104.091	-3.014	-83.8384	-155.013	-132.874	-39.4381
-174.497	-127.583	-144.683	-192.73	-36.319	-122.27	-2.5475	-94.777	-149.102	-141.601	-33.0647
-201.914	-130.038	-153.975	-216.232	-65.9219	-118.626	-4.7577	-99.5726	-161.56	-111.44	-26.3135
-183.285	-132.441	-156.269	-209.166	-61.3001	-113.361	-3.9872	-126.808	-149.568	-101.227	-33.8055
-169.469	-124.471	-147.779	-201.84	-81.0837	-87.0702	-2.4611	-88.619	-143.874	-162.983	-53.2207
-186.008	-136.162	-140.129	-202.816	-77.5988	-93.4362	-5.1411	-55.6969	-152.752	-198.345	-36.654
-181.627	-124.191	-144.434	-194.97	-57.2378	-73.1648	-2.5171	-96.0175	-158.237	-115.639	-30.8279
-183.619	-138.114	-157.831	-202.123	-76.5957	-124.863	-102.004	-86.1177	-142.42	-91.0236	-40.9773
-188.683	-126.483	-127.284	-205.036	-84.7643	-73.1132	-0.862	-84.265	-142.154	-103.89	-33.5804
-199.781	-136.591	-153.413	-208.159	-71.7384	-79.09	-101.941	-93.3494	-151.513	-111.24	-28.6969
-186.13	-135.356	-127.619	-201.679	-70.6403	-118.76	-4.6441	23.3846	-170.473	-112.486	-34.9566
-193.06	-138.606	-150.84	-184.33	-74.4295	-65.7347	-3.1466	-86.0896	-159.3	-188.673	-34.5786
-192.688	-136.231	-145.521	-207.334	-78.9567	-84.7838	-4.0723	-88.7608	-156.924	-106.959	-33.89
-188.204	-113.439	-121.394	-212.43	-67.3786	-68.1832	-3.582	-82.5335	-158.472	-116.522	-43.7612
-175.423	-130.974	-145.989	-183.093	-76.486	-80.8783	-3.0833	-71.8508	-162.619	-121.635	-45.2835
-179.447	-131.688	-142.808	-184.627	-72.043	-85.401	-1.4319	-132.267	-162.905	-105.542	-41.1388
-177.021	-121.902	-134.877	-218.375	-84.1636	-121.079	-102.243	-93.68	-167.987	-127.816	-24.7735
-195.702	-109.835	-136.853	-200.708	-77.765	-83.9687	-102.412	16.8829	-167.548	-95.8139	-18.08
-181.852	-128.263	-155.747	-205.083	-83.6487	-71.8964	-4.0254	-95.0904	-160.548	-134.529	-23.691
-199.582	-119.28	-128.629	-194.704	-91.565	-83.9187	-3.9777	-95.3557	-169.208	-113.024	-31.0354
-185.96	-132.098	-137.338	-190.402	-87.8799	-68.2742	-4.8478	-88.0678	-165.577	-94.3341	-46.8908
-171.168	-138.965	-143.675	-209.151	-101.703	-120.061	-7.6455	-109.777	-167.332	-113.752	-43.1075
-193.794	-116.714	-140.255	-193.67	-104.99	-78.7702	-6.4634	-102.508	-167.102	-112.588	-39.9273
-200.388	-127.146	-135.967	-186.195	-104.37	-125.023	-3.5004	-104.134	-167.592	-100.497	-44.0027
-207.205	-127.852	-143.156	-191.892	-107.537	-121.36	-5.4182	-94.1056	-188.304	-106.878	-44.9502
-171.213	-146.279	-129.595	-184.309	-117.934	-94.7693	-3.0094	-86.5246	-161.939	-120.447	-40.0434
-162.106	-123.794	-153.47	-204.482	-114.139	-94.7694	-40.7916	-117.032	-168.283	-100.206	-51.0042
-184.983	-139.56	-153.97	-208.489	-97.2664	-106.471	-2.4404	-99.9589	-153.445	-107.94	-38.9384
-189.219	-122.466	-151.997	-205.074	-99.7364	-117.188	-6.308	-94.3893	-150.02	-111.344	-48.019
-182.769	-121.169	-145.117	-201.741	-92.6658	-120.547	-1.3979	-100.789	-162.57	-96.9459	-44.9358
-185.398	-117.499	-167.624	-203.743	-93.299	-115.739	2.6003	-103.032	-171.528	-94.4701	-41.7848
-205.19	-121.118	-170.942	-183.821	-102.358	-95.1814	-0.9547	-106.034	-168.248	-101.023	-46.1199
-187.242	-131.396	-164.29	-201.559	-109.784	-93.3862	0.651	-110.385	-173.13	-108.829	-45.4056
-186.717	-138.536	-161.617	-210.392	-99.6474	-97.7097	-2.4843	-113.263	-169.193	-104.253	-53.0749
-188.381	-149.893	-155.926	-198.666	-97.9182	-104.751	-2.4441	-93.7657	-162.089	-115.002	-48.0424
-174.122	-128.167	-168.964	-211.427	-99.5276	-86.2278	-0.9696	-104.03	-147.391	-104.052	-45.4364
-204.485	-107.405	-148.752	-205.516	-102.321	-106.615	-0.5301	-90.3705	-152.903	-133.804	-38.6882
-194.144	-116.132	-142.869	-202.626	-102.237	-120.612	-101.786	-78.361	-166.165	-82.6368	-21.9479
-193.886	-106.777	-143.233	-200.305	-96.9008	-102.683	-102.282	-90.0913	-165.113	-77.4421	-66.1359
-180.551	-114.876	-159.026	-209.807	-93.6206	-103.49	-102.078	-101.359	-147.656	-114.766	-47.1964
-181.885	-108.774	-161.239	-210.717	-119.406	-103.173	-101.982	-85.8503	-155.36	-114.077	-69.5523
-184.685	-113.048	-155.242	-203.907	-106.139	-96.6917	-3.5396	-2.9222	-152.464	-92.0503	-48.6172
-195.818	-115.647	-153.651	-192.394	-100.822	-95.2977	-4.5424	-83.3972	-153.845	-58.9858	-69.0303
-105.694	-123.49	-158.938	-214.323	-107.594	-107.64	-9.3539	-85.2611	-152.868	-97.4017	-47.6772
-208.196	-124.997	-121.217	-205.179	-83.6279	-121.492	-4.7259	-100.233	-243.357	-107.453	-65.5471
-201.401	-130.56	-150.115	-200.374	-89.3219	-97.5026	-3.4367	-89.8583	-157.755	-109.037	-22.9798
-201.746	-121.593	-144.926	-201.361	-89.095	-92.8869	-6.4062	-84.3548	-164.698	-102.17	-71.4628
-173.259	-127.732	-132.998	-201.661	-77.5546	-86.4281	-4.1212	-77.9809	-145.854	-220.889	-60.3154
-171.198	-124.053	-134.657	-201.308	-74.5008	-107.046	-3.5161	-91.0956	-140.692	-109.616	-69.074
-172.478	-133.18	-148.513	-219.128	-101.596	-97.4618	-102.417	-93.5415	-140.243	-100.998	-70.1556
-181.334	-99.4622	-123.425	-212.371	-96.4528	-106.576	-0.4837	-93.9622	-153.481	-146.584	-64.564
-204.998	-114.622	-116.523	-207.249	-101.836	-85.7815	-3.2494	-60.4295	-152.992	-136.408	-55.6763
-189.202	-115.674	-118.55	-212.43	-109.856	-119.528	-3.4524	-73.288	-151.51	-116.817	-63.9873
-185.336	-117.685	-125.656	-216.907	-107.439	-92.8072	-4.4148	-103.656	-152.196	-122.084	-67.3879
-178.925	-122.529	-134.403	-188.974	-117.047	-120.942	-8.5637	-29.4891	-146.385	-73.3475	-68.9873
-130.508	-117.869	-137.183	-209.75	-90.6648	-80.8131	-3.8353	-65.981	-137.048	-130.861	-73.5832
-130.073	-121.71	-132.51	-249.195	-109.644	-84.2686	-4.2527	-119.266	-156.96	-133.406	-66.7655
-147.951	-130.277	-121.482	-209.219	-116.243	-125.969	-7.4699	-62.45	-156.194	-138.241	-66.61
-193.093	-142.022	-123.16	-201.046	-112.908	-78.7498	-6.0691	-69.0457	-150.329	-120.238	-64.9497
-134.12	-137.919	-120.403	-201.031	-119.086	-104.416	-4.1841	-86.7721	-151.198	-142.585	-64.3928
-146	-117.41	-121.118	-195.315	-107.396	-64.1889	-4.141	-68.4011	-156.924	-102.765	-68.9358
-132.273	-105.498	-108.625	-204.357	-48.362	-78.6045	-5.6951	-90.1932	-146.942	-120.815	-75.7163
-201.329	-122.691	-121.399	-215.587	-97.5034	-71.8077	2.1044	-64.8332	-156.651	-116.92	-99.473
-158.567	-153.252	-166.279	-208.963	-99.4701	-90.0884	-101.987	-103.616	-161.585	-108.789	-73.0455
-201.553	-125.78	-157.589	-203.345	-99.0951	-82.105	-1.4054	-119.936	-152.553	-126.651	-61.532
-195.471	-146.594	-142.138	-203.803	-119.475	-62.057	0.9706	-63.2821	-169.406	-181.362	-107.74
-194.281	-131.217	-136.753	-211.029	-39.9686	-15.9334	-2.5005	-46.5101	-175.128	-138.852	-56.4577
-182.893	-120.898	-133.933	-203.251	37.3644	-77.7044	-101.723	-66.1505	-160.063	-136.539	-70.3201
-200.577	-150.542	-121.591	-204.694	-106.044	-62.0896	-1.0452	-109.123	-145.711	-117.715	-58.1492
-199.008	-150.006	-172.581	-206.275	-48.7509	-73.5149	1.4583	-63.4958	-168.509	-126.648	-54.4651
-201.888	-154.674	-158.708	-195.085	-124.245	-18.8796	-0.2725	-58.1025	-175.908	-120.894	-42.2037
-198.926	-145.356	-139.644	-204.911	-109.561	-15.3096	0.4289	-49.9844	-176.69	-124.338	-62.9963
-146.622	-151.012	-164.418	-205.186	-106.932	1.0529	-1.0792	-66.6878	-163.693	-142.061	-63.0146
-202.275	-160.793	-138.017	-211.092	-49.4747	-82.9662	-0.8738	22.7159	-159.625	-142.528	-64.7386
-208.924	-154.928	-133.208	-202.105	37.6174	-98.7891	-2.6502	-71.2075	-148.446	-152.817	-64.402
-189.256	-161.808	-142.289	-183.004	-100.035	-97.5531	-101.697	-69.0442	-183.171	-118.216	-69.4074
-177.098	-150.363	-142.802	-197.529	-109.204	-74.6672	-2.5548	-61.3878	-176.002	-103.343	-65.437
-194.392	-134.081	-159.962	-186.819	-70.973	-88.2861	-4.375	-66.1732	-184.223	-143.436	-59.0275
-192.278	-164.628	-144.466	-196.556	2.9882	-86.633	1.6083	-60.1979	-183.008	-121.088	-67.1221
-191.537	-124.24	-150.452	-191.281	-99.1965	-81.4857	1.088	-50.0588	-164.142	-142.336	-63.7571
-199.513	-125.298	-160.893	-199.598	-48.2137	-63.773	-102.131	-59.07	-162.969	-107.408	-61.7963
-103.85	-133.489	-158.651	-199.338	-99.9978	-15.6551	0	-109.341	-169.921	-105.68	-68.7042
-202.268	-137.694	-146.458	-195.184	25.809	-81.5293	-0.8801	-49.3144	-146.478	-110.614	-66.9465
-201.317	-147.105	-164.542	-202.96	-124.764	-66.3823	-1.1176	-50.3672	-179.762	-107.348	-64.4547
-187.599	-142.061	-175.811	-215.24	-97.7299	-86.4698	0.1515	-61.0459	-178.252	-110.708	-57.8109
-188.514	-138.548	-161.584	-207.038	-97.2017	-82.4595	-102.109	-56.9866	-171.315	-110.115	-64.2323
-193.177	-139.272	-171.933	-205.475	-96.062	-90.3889	-3.1676	-63.1687	-156.679	-121.293	-66.3532
-129.188	-148.048	-157.359	-190.681	-97.4598	-99.1433	-101.692	-62.0716	-178.196	-136.453	-70.5916
-146.94	-146.762	-134.964	-190.961	-121.858	-87.0128	-1.4499	-59.2015	-158.655	-118.867	-82.277
-200.486	-149.369	-139.423	-207.704	-113.149	-74.7612	-1.4107	-56.9476	-153.923	-123.907	-60.8898
-173.946	-156.972	-151.841	-189.98	-115.254	-67.389	-4.2118	-46.0207	-156.171	-123.678	-64.6289
-185.972	-166.619	-155.977	-206.609	-118.952	-71.3027	-1.1399	30.4519	-161.617	-96.7747	-60.9917
-191.068	-150.394	-144.903	-206.737	-107.949	-81.339	-102.337	-51.1042	-157.873	-127.432	-55.0471
-182.645	-151.935	-134.45	-195.048	-117.596	-89.5818	-5.1881	-80.2967	-169.251	-113.413	-72.8698
-160.942	-130.847	-137.415	-208.249	32.9738	-76.4893	-5.5062	-57.499	-156.552	-115.149	-65.1318
-178.842	-150.761	-151.719	-191.315	-100.081	-66.4863	-3.8399	-53.1212	-146.326	-187.623	-66.2138
-98.1438	-148.044	-160.855	-217.584	28.8272	-91.497	-4.0185	-78.742	-160.341	-115.072	-53.3468
-183.486	-147.136	-141.407	-218.581	-109.821	-78.6526	-5.0878	-51.5735	-142.484	-107.459	-65.4684
-190.341	-167.835	-149.334	-218.552	39.2335	-81.2582	-0.5064	-61.0689	-158.659	-126.832	-65.8665
-178.151	-177.002	-133.692	-189.675	25.2129	-81.1094	-0.9576	-109.33	-167.19	-137.169	20.7308
-199.682	-145.772	-141.649	-183.166	-109.358	-78.0297	-101.872	-56.6077	-153.656	-102.724	-64.9579
-194.984	-156.859	-133.556	-213.819	-124.838	-67.2411	-6.3178	-37.9794	-82.7579	-220.856	-59.5574
-195.516	-156.498	-131.687	-209.847	-39.3484	-119.598	-4.5991	-71.7822	-158.517	-104.213	-54.9093
-142.52	-172.144	-140.694	-218.681	-50.8177	-12.2425	-8.3223	-42.4464	-160.888	-88.2288	-57.7363
-105.692	-164.096	-140.684	-220.304	-100.883	1.4319	-4.0572	-26.3874	-163.007	-118.436	-72.5966
-130.811	-158.632	-137.714	-203.401	-108.852	-10.48	-7.3531	-35.6711	-147.797	-113.203	-73.7442
-187.602	-174.151	-135.727	-202.166	-97.5603	-18.0761	-3.6313	-52.2527	-148.249	-128.518	27.4808
-197.103	-181.69	-136.338	-219.811	-124.899	-5.5698	-4.6545	-35.128	-165.623	-115.172	-42.0978
-198.92	-159.136	-130.215	-203.046	-124.26	-9.1008	-2.5799	-43.2243	-171.275	-147.877	-56.2261
-185.87	-163.194	-145.814	-212.819	42.235	-1.2987	-2.7038	-50.1909	-157.379	-77.4984	-50.1271
-193.456	-168.005	-131.58	-188.836	-70.2438	-80.0396	-2.8445	-53.0538	-151.173	-99.6253	10.3682
-178.854	-157.084	-152.297	-213.279	-109.13	-81.8388	-3.4959	-55.7585	-152.923	-67.3395	-33.8411
-175.076	-161.412	-152.675	-216.6	-119.841	-19.0874	-3.3187	-49.3257	-154.05	-114.875	-55.2035
-182.779	-172.331	-146.599	-204.412	-113.296	-82.1061	-3.9945	-53.9052	-150.538	-118.552	-57.0992
-179.236	-157.01	-142.151	-242.577	-96.9326	-81.5939	-101.758	-42.1561	-158.871	-138.947	-44.1522
-193.27	-161.812	-140.088	-220.062	-110.141	-3.4016	-2.9951	-23.9911	-155.508	-56.4245	-46.7363
-193.363	-159.012	-133.177	-216.537	-105.125	-8.8175	-101.978	-24.0186	-161.184	-128.783	-19.3436
-178.051	-162.769	-151.814	-246.968	-121.249	-67.5586	-1.1174	-20.7522	-167.233	-129.735	-25.5546
-179.529	-149.882	-140.462	-219.677	-101.501	1.6065	-102.273	-41.5734	-155.136	-117.754	-18.9749
-178.382	-141.194	-145.187	-212.168	-39.7708	-73.2433	-101.527	-52.7007	-167.775	-73.3163	-24.811
-196.743	-137.757	-120.034	-203.897	-106.869	1.6113	-0.423	-39.0006	-179.033	-104.745	-25.2693
-148.824	-164.761	-158.829	-207.717	-109.634	-19.9929	-0.7177	-42.3637	-171.246	-107.957	-21.9114
-195.812	-146.772	-139.32	-216.585	-116.713	-0.1885	-101.661	1.3017	-171.508	-49.3019	-14.8237
-206.819	-137.573	-140.842	-217.387	-109.17	-19.5123	-0.0854	-42.9594	-141.972	-68.105	-69.2998
-158.257	-129.917	-143.519	-218.702	-121.951	-62.4159	-0.8934	-41.834	-175.04	-109.92	-5.9984
-189.392	-139.283	-151.153	-210.81	-106.723	-10.9219	-102.23	-24.3316	-179.673	-82.7881	-61.3103
-146.077	-129.851	-137.639	-219.638	-124.437	-18.0033	-0.8702	-25.0803	-172.091	-106.458	-26.5555
-147.63	-129.052	-134.871	-219.345	-105.87	-78.4489	-3.8092	-30.1302	-179.006	-115.231	-17.8894
-191.903	-151.391	-140.442	-211.659	-50.7936	2.6916	-4.0883	-9.9589	-183.38	-119.807	-23.2893
-205.687	-149.471	-132.078	-225.283	-103.529	-62.4649	-102.386	44.7197	-183.477	-125.803	-20.4793
-146.114	-131.208	-134.823	-202.85	-96.838	-7.6469	-1.0076	-17.2682	-159.614	-129.832	-21.8012
-189.565	-145.855	-146.56	-239.004	-101.364	6.106	-4.3773	1.1689	-165.542	-122.481	-72.7821
-204.789	-151.619	-144.014	-205.707	-97.9363	3.703	-101.67	-37.1516	-165.026	-104.387	-10.6331
-204.465	-136.777	-130.408	-225.719	-116.518	-0.8266	-5.9755	-22.2707	-173.818	-42.113	-20.5991
-191.661	-152.053	-125.313	-218.21	-47.3798	-0.6962	-3.3334	-35.4518	-168.29	-119.384	-29.7498
-187.669	-137.528	-153.455	-213.227	-109.149	0.2806	-0.2904	-35.5178	-162.987	-110.969	-21.2915
-102.926	-150.532	-156.097	-206.823	-114.618	-9.0665	-4.3991	-23.5495	-175.539	-108.499	-14.6568
-202.157	-139.387	-143.417	-213.517	-115.619	6.0034	-3.6274	-109.525	-190.215	-112.966	-20.4245
-191.966	-157.009	-158.62	-235.831	-119.186	-78.807	-3.3076	-65.5059	-166.118	-96.6952	-21.8774
-201.429	-130.159	-145.034	-211.967	-109.379	0.1141	-3.5457	-46.4254	-185.26	-94.9409	-24.4676
-193.546	-145.532	-130.947	-204.7	-115.714	1.2009	-2.9396	-35.5164	-158.339	-109.17	-24.4718
-206.167	-149.116	-136.274	-201.454	-113.611	-5.1896	-5.9318	-38.2366	-173.468	-137.689	-24.0619
-129.133	-156.639	-125.772	-203.093	-108.098	-62.8643	-8.2611	-41.072	-173.283	-124.655	-15.7562
-130.085	-143.588	-126.335	-211.098	-118.504	-62.4023	-1.2342	-34.1255	-172.754	-143.897	-12.5823
-192.425	-141.704	-153	-217.923	-121.938	-61.0718	-5.554	-41.4774	-172.85	-106.634	-23.0811
-205.606	-144.05	-139.871	-212.945	-70.3058	-17.9115	-9.5808	-45.8791	-165.717	-139.09	-9.2235
-203.001	-141.745	-156.532	-220.734	1.4583	-70.6563	-7.1197	44.6817	-179.172	-137.006	-21.0524
-154.761	-146.339	-158.515	-201.04	-116.137	-72.8327	-4.3847	-52.7356	-170.062	-131.346	-13.7222
-199.061	-141.514	-142.252	-208.321	-119.886	-72.337	-2.9535	-49.051	-175.073	-131.829	-23.5083
-198.14	-150.314	-152.93	-207.276	-124.508	-66.6389	-3.0257	-39.2393	-168.234	-114.483	-26.8741
-126.393	-127.909	-150.128	-210.745	-118.397	-77.6777	-0.721	-49.9977	-160.73	-125.254	13.5693
-102.613	-134.481	-145.288	-194.051	-102.631	-62.5924	-101.716	-67.6179	-164.864	-127.216	-14.7932
-103.224	-132.936	-117.916	-201.8	-93.7933	4.0861	-3.8458	-41.4563	-167.932	-137.317	-20.3986
-198.551	-142.055	-143.313	-214.336	-110.57	-4.415	-5.9917	-43.1973	-155.307	-130.006	-14.5978
-208.58	-141.643	-138.909	-212.72	-108.246	-18.7821	-3.1691	-53.625	-152.656	-181.125	-23.8186
-194.46	-140.685	-133.233	-207.413	-103.681	-19.4921	-5.32	-43.3662	-169.043	-122.761	-20.6258
-196.121	-143.913	-126.595	-208.843	-113.642	-10.4616	-101.816	-41.8306	-147.404	-131.813	20.1237
-194.581	-143.023	-133.986	-216.969	-119.746	-15.9682	-102.204	-52.5471	-157.614	-187.669	-15.9339
-193.946	-162.887	-145.285	-205.327	-110.853	-72.4225	-5.6673	-52.732	-160.579	-85.1958	-10.0365
-208.444	-136.739	-152.396	-216.61	-108.226	-1.2314	-3.064	32.4282	-159.636	-100.089	-19.8677
-204.115	-145.488	-154.591	-203.036	-107.721	-16.005	-4.1947	-41.7731	-158.3	-109.033	7.5714
-184.002	-151.412	-143.163	-215.419	-114.366	3.1964	-2.7987	-109.445	-164.61	-109.14	-13.1911
-189.229	-154.835	-147.433	-183.418	-110.299	-2.4154	0.5734	-38.6988	-164.639	-100.734	-19.3495
-180.308	-149.756	-121.218	-205.031	-109.235	-61.6729	-0.8274	-51.4555	-156.349	-112.924	-18.7946
-180.619	-162.89	-143.019	-184.626	-104.737	-73.1278	1.0461	-63.3689	-157.488	-112.625	26.7632
-100.312	-163.077	-143.188	-204.197	-109.059	-19.9229	-0.7041	-42.8432	-148.118	-131.41	-25.1787
-130.55	-140.272	-146.143	-216.135	-118.514	-15.7517	0.3267	-60.3189	-148.708	-110.242	-25.7206
-199.212	-121.944	-138.779	-204.845	-109.841	-81.2526	-0.518	-38.4986	-145.169	-86.0382	-29.8084
-173.606	-157.502	-140.976	-201.294	-103.301	-80.8826	1.213	-46.1619	-136.314	-108.145	-63.4751
-166.627	-140.28	-123.147	-220.546	-110.925	-66.5087	-2.6154	-42.7857	-142.634	-123.667	-79.72
-187.68	-127.368	-140.493	-220.013	-101.26	-3.8145	-101.971	-37.1729	-145.828	-106.709	-109.679
-195.663	-151.571	-135.775	-206.882	-96.9014	-11.4742	-4.9144	-30.9599	-151.916	-130.77	-62.8027
-161.175	-131.996	-140.609	-211.104	-86.4163	-63.5864	-0.9687	-43.3354	-145.05	-103.623	-52.7501
-164.244	-146.948	-136.115	-193.609	-115.313	-63.3368	-3.0947	-42.716	-139.948	-138.043	-62.4422
-187.452	-135.055	-133.626	-205.39	-117.554	-17.1447	-102.348	-32.6503	-142.946	-115.893	-59.075
-200.423	-147.68	-145.938	-182.951	-119.45	-0.3188	-101.971	-46.8788	-127.963	-129.413	-53.3297
-180.712	-155.643	-133.233	-208.448	-119.456	-11.0073	-3.0009	-23.8072	-144.524	-117.553	-55.9113
-146.243	-125.988	-140.786	-213.302	-107.314	-0.9942	-2.5379	-30.0511	-143.004	-107.595	10.378
-100.672	-137.182	-149.029	-210.878	-103.507	-15.3483	-40.6147	-46.1604	-130.165	-81.517	-24.5242
-158.454	-139.048	-143.006	-242.98	-70.0692	-62.3456	-3.051	-102.341	-151.527	-102.17	-51.2594
-191.004	-135.492	-136.387	-224.788	-121.444	-81.8284	-4.878	-50.7356	-141.844	-179.276	-42.3684
-182.429	-146.157	-109.204	-206.953	-120.465	-15.0333	-3.1527	-69.6204	-151.046	-56.3114	7.869
-186.81	-115.788	-149.848	-211.165	-100.268	-82.0182	-8.0957	-51.9773	-154.928	-103.458	-19.817
-130.478	-144.497	-122.69	-219.53	-112.138	-18.6248	-5.9897	-37.0102	-142.861	-111.747	-19.5363
-97.5415	-152.571	-141.75	-207.171	-107.839	-73.3709	-6.2954	-50.6296	-142.42	-138.654	-22.3093
-186.052	-146.196	-129.408	-213.552	-91.5033	-66.7969	-8.6726	-39.5208	-136.746	-77.4559	-14.7288
-183.887	-145.616	-118.788	-219.424	-114.433	0.9204	-6.2705	-30.4644	-135.084	-114.812	-25.333
-146.694	-152.883	-125.941	-205.556	-117.667	-17.1357	-5.2742	-39.7598	-154.974	-110.165	-22.1122
-199.514	-136.084	-131.179	-217.697	-114.759	-86.2798	-14.0522	-58.2273	-116.458	-118.712	-48.8234
-100.493	-142.499	-132.08	-201.206	-119.662	-71.5889	-101.902	-46.7584	-154.431	-198.353	-49.675
-130.173	-163.315	-116.36	-207.664	-116.926	-18.1382	-7.7102	-37.8469	-147.851	-130.236	-60.7784
-146.768	-151.156	-148.79	-201.997	-110.201	-71.5615	-9.2242	-46.8604	-147.676	-108.451	-57.1743
-197.219	-156.84	-132.142	-202.262	-119.004	-73.3523	-40.2524	-45.9846	-137.548	-122.23	-50.3199
-188.516	-139.058	-133.009	-206.612	-120.996	-82.8117	-7.8992	-63.6208	-144.852	-120.497	-25.4662
-126.887	-156.96	-134.202	-185.24	-109.112	-82.1248	-5.0349	-73.722	-143.865	-113.454	-19.4949
-146.796	-130.91	-139.278	-205.923	-120.478	-78.6504	-4.2328	-60.8339	-156.119	-103.049	-58.564
-147.236	-142.385	-111.718	-200.859	-117.24	-63.681	-8.4657	-46.8662	-148.905	-96.6485	-57.1771
-192.713	-128.866	-139.459	-183.299	-100.134	5.3867	-6.4685	47.2566	-147.907	-118.897	-58.7565
-198.044	-154.89	-128.006	-249.174	-97.8647	-16.3746	-8.9034	44.4037	-164.586	-88.6258	-49.2021
-197.577	-158.056	-135.234	-212.646	-112.674	7.4923	-6.112	-31.2216	-155.452	-98.6891	-52.0379
-99.8004	-152.091	-149.307	-184.716	-118.092	-0.3395	-3.2737	-38.593	-145.437	-92.7122	-47.5144
-102.248	-148.065	-141.386	-213.008	-50.5145	-15.5378	-8.3489	-38.751	-155.503	-83.8237	-51.1932
-147.881	-140.402	-151.353	-205.608	2.9865	4.4162	-6.6601	-29.755	-151.412	-96.2177	-46.8291
-188.711	-146.949	-158.976	-219.666	29.8911	-62.9096	-3.6802	-60.508	-135.693	-91.5409	-58.4395
-198.663	-150.192	-158.895	-201.599	-115.664	2.1544	-0.9421	-28.5929	-156.121	-87.0036	-56.4883
-190.611	-155.635	-154.422	-225.274	-120.419	-3.3541	-4.645	-41.764	-159.009	-112.883	-34.7238
-194.721	-134.748	-149.001	-213.768	-121.44	-82.1087	1.4537	-48.3475	-160.863	-112.094	-59.9095
-196.683	-145.227	-123.017	-206.064	46.4742	-17.9881	-102.024	-37.8941	-155.128	-98.8168	-23.8258
-175.208	-145.304	-131.748	-247.555	-97.0495	-81.9972	0.5354	-53.4415	-144.793	-103.42	-19.4859
-191.095	-154.282	-156.929	-207.998	20.4553	3.6146	-4.8167	-40.3724	-121.694	-115.097	-50.7931
-101.016	-149.936	-137.921	-205.9	-2.2576	-5.3405	-2.4897	-30.629	-135.32	-107.844	-23.4722
-207.795	-142.223	-119.475	-182.988	-48.0793	1.0281	0.8688	-109.539	-144.688	-93.5598	-30.4715
-101.866	-144.774	-138.645	-196.884	-46.7862	-16.8249	1.8275	-40.7054	-126.109	-84.993	-16.3054
-206.693	-173.115	-140.684	-203.413	-97.3925	1.4364	-0.6673	-30.0046	-147.733	-79.8619	-88.1716
-189.615	-151.222	-161.42	-202.872	-96.8629	-7.0613	-3.7761	-37.1133	-151.691	-103.287	23.2103
-99.7321	-159.128	-150.882	-199.626	-111.86	-1.629	1.4543	-35.9522	-151.052	-94.82	-7.0029
-204.706	-139.71	-148.726	-212.88	-118.639	-62.2178	-0.8448	-41.374	-126.337	-134.143	29.2515
-202.886	-148.694	-146.855	-213.704	-92.5272	-15.2974	-101.876	64.3896	-146.256	-134.734	-19.1717
-200.498	-146.989	-150.964	-219.207	-91.605	-1.662	0.5224	-45.7111	-140.647	-116.859	-19.6746
-201.195	-142.424	-141.245	-220.906	-103.381	6.3517	3.9768	-31.8014	-134.651	-133.424	-14.0054
-191.61	-134.674	-121.472	-243.302	-102.309	-6.804	-102.023	-31.2861	-142.625	-126.294	-14.2435
-101.521	-142.174	-132.474	-220.385	-104.03	4.9465	-1.0566	-35.0569	-149.113	-86.0293	-11.4888
-189.143	-128.344	-142.371	-235.666	-110.187	-3.2831	-3.141	-30.2022	-145.458	-98.7053	12.4465
-177.651	-163.191	-135.207	-203.019	-124.832	-4.3643	-3.2391	-23.7881	-137.999	-130.845	-23.3285
-189.254	-165.76	-158.053	-209.795	-113.326	-9.1065	2.4947	-39.3301	-139.085	-104.709	-30.9822
-189.253	-142.896	-132.315	-204.857	-116.501	-5.6805	1.4884	-22.1313	-142.915	-56.4723	-25.9665
-187.186	-119.406	-135.344	-218.412	-95.3322	-77.9487	-101.892	-18.0274	-143.476	-148.872	-20.0367
-175.996	-146.233	-137.464	-218.431	-107.452	48.2086	-4.7931	-19.0255	-147.924	-118.066	-28.5473
-190.566	-129.345	-140.937	-226.62	-77.5229	2.1889	2.8708	-27.7954	-144.785	-90.1462	19.7212
-191.408	-136.007	-129.695	-212.255	-101.818	-78.419	-0.4407	-6.3713	-141.412	-113.136	-33.935
-182.371	-130.249	-134.133	-213.28	-94.1997	-7.3025	-40.0792	-27.4081	-156.865	-115.918	-37.2646
-191.481	-145.275	-119.47	-205.537	-100.157	-6.2573	-102.323	-109.811	-137.758	-107.527	-33.1858
-201.378	-143.172	-149.234	-236.009	-119.41	-5.5301	-2.7528	-46.9933	-142.119	-104.101	-41.6112
-193.486	-122.94	-159.469	-208.759	-98.8122	7.1924	-101.838	-46.5725	-156.845	-112.253	-62.7231
-101.031	-123.68	-150.296	-238.332	-94.3226	-3.0072	0.6145	-46.3759	-139.09	-130.349	-47.2904
-183.897	-128.669	-141.925	-234.626	-109.163	2.576	-0.4934	-41.1394	-78.7764	-119.686	-35.8978
-189.744	-132.032	-139.652	-225.19	-112.474	-3.5448	-101.874	-43.4609	-152.095	-102.912	-56.7977
-192.558	-143.892	-138.559	-247.891	-80.2011	-5.2697	1.6618	-43.0238	-140.548	-118.316	-36.9519
-186.993	-148.182	-143.947	-226.066	-117.278	1.3766	1.8645	-36.1028	-152.734	-179.202	-30.8418
-182.938	-155.252	-125.071	-209.604	-104.958	-9.9096	-4.2809	-32.5415	-135.18	-126.734	-39.4661
-186.564	-145.068	-120.657	-212.363	-114.929	-3.1502	0.2889	-38.1591	-139.802	-145.007	-47.8666
-188.754	-137.449	-131.975	-213.704	-124.114	-2.6153	-0.9734	-32.1901	-134.172	-116.498	-38.899
-198.361	-129.216	-138.006	-239.135	-105.97	1.0133	3.9079	-34.3973	-140.534	-124.565	-51.8376
-202.098	-131.988	-131.599	-210.116	-115.004	-18.8535	-1.3744	-34.2392	-146.837	-117.475	-34.2206
-130.538	-149.842	-116.818	-204.424	-97.4085	-5.042	-3.6039	-34.6363	-82.7016	-101.716	-38.9008
-207.551	-116.151	-126.429	-213.902	-100.454	4.8556	0.354	-46.6389	-138.133	-128.518	-35.0234
-126.835	-127.517	-120.51	-213.622	-124.46	-17.4885	-1.4297	-51.5697	-136.967	-117.085	-44.9507
-205.345	-130.554	-122.669	-203.874	-93.3919	-15.6825	-9.6082	-56.1626	-138.349	-98.8901	-46.1728
-148.792	-130.631	-145.38	-226.438	-100.348	2.6406	-9.3007	-49.0211	-140.173	-49.3043	-38.8059
-98.1976	-120.418	-143.129	-211.935	-106.103	0.3917	6.7265	-38.7783	-144.83	-111.891	9.3019
-130.743	-123.091	-150.304	-211.788	-97.5098	-5.0158	-2.5911	-34.5916	-148.908	-122.568	-52.0738
-128.595	-152.091	-147.147	-201.689	-103.316	-63.4477	-4.157	30.4576	-147.263	-109.368	-40.3051
-186.362	-133.975	-152.619	-226.647	-103.303	1.6376	-3.3182	-32.9787	-136.049	-111.367	-42.7755
-101.733	-130.696	-167.437	-209.047	-71.2757	-3.4856	-39.7169	-37.6996	-143.426	-119.731	-45.8973
-101.188	-149.64	-124.545	-213.845	-91.5087	-60.1541	1.116	-40.3681	-139.926	-90.3705	13.3808
-99.788	-130.678	-150.923	-200.385	-39.9121	-0.1624	-0.2994	-39.2063	-149.639	-123.71	-53.6582
-206.136	-149.593	-140.812	-201.016	-113.307	-61.7257	2.1933	-42.2972	-142.687	-187.614	-42.6842
-130.375	-137.094	-159.004	-197.102	-96.5378	-63.8033	0.758	-49.7875	-133.278	-100.368	-40.598
-146.18	-128.544	-149.756	-222.249	-106.722	2.1845	-4.1386	-43.2444	-136.701	-122.05	-44.018
-199.127	-130.144	-137.619	-214.362	-103.447	-73.3274	-102.276	-51.9299	-142.846	-130.343	-53.9563
-207.899	-141.558	-135.844	-241.947	-99.297	-17.3384	1.5117	46.5454	-140.974	-188.813	-58.0531
-206.6	-164.794	-109.523	-204.546	-97.7807	-73.5437	0.2849	-49.1364	-154.182	-142.27	-49.9229
-140.084	-142.874	-130.918	-198.437	29.4157	5.7018	5.9079	-30.7755	-160.932	-115.371	-50.57
-199.362	-144.748	-125.724	-192.374	-109.484	3.6929	0.366	-34.8612	-140.09	-114.449	-54.1966
-181.806	-124.138	-146.873	-215.36	-87.9446	3.05	1.3973	-40.0986	-140.141	-121.413	-42.4661
-201.543	-152.25	-140.012	-189.833	-92.439	-3.9764	-6.3788	-40.9306	-142.629	-98.1149	-59.2524
-198.531	-154.977	-142.309	-205.279	-117.728	0.405	1.1338	-37.2708	-151.218	-93.1845	-52.1922
-147.478	-169.401	-136.413	-232.311	-99.9802	-0.496	-4.2374	-45.6591	-148.855	-95.0605	-56.2661
-130.855	-174.889	-140.233	-211.449	-89.754	-1.9999	4.0615	-42.764	-142.67	-106.345	12.408
-100.398	-147.744	-112.837	-211.16	-108.832	-11.7486	1.0756	-40.7247	-158.4	-129.21	-46.6976
-146.736	-183.671	-128.115	-198.457	-81.7327	-8.8706	-1.0733	-109.237	-140.674	-116.651	-44.7386
-99.7482	-175.716	-154.717	-214.435	-109.238	6.2977	-101.524	-42.3041	-129.705	-111.502	-35.9644
-146.054	-174.453	-129.574	-189.186	-109.046	-0.5582	3.7561	-43.7427	-138.132	-118.898	-44.6509
-120.46	-169.096	-145.939	-200.285	-102.691	7.2772	6.6951	-35.9511	-131.895	-90.0967	-57.8958
-146.685	-159.091	-145.931	-216.742	-100.642	-19.9416	4.3945	-32.6961	-137.306	-110.928	-43.9362
-146.792	-166.357	-143.486	-211.623	-95.8156	7.5378	6.5028	-52.5989	-136.946	-130.864	-56.1871
-101.919	-163.15	-138.424	-226.408	-86.2305	-76.8836	5.8329	-117.114	-141.292	-104.622	-43.4597
-122.544	-154.812	-131.809	-205.962	-101.306	-75.1615	2.1375	-68.8787	-141.877	-113.911	-61.048
-103.904	-152.97	-128.916	-203.439	-118.117	-121.862	5.5462	-93.4764	-148.058	-42.1476	-50.0735
-182.648	-173.63	-118.874	-244.367	-116.512	-121.486	3.5903	-91.1074	-146.072	-108.734	-52.4717
-146.19	-154.299	-130.737	-220.322	-96.9056	-105.424	-58.1279	-88.1304	-130.205	-111.785	-52.0297
-193.431	-171.79	-121.058	-217.927	-86.0414	-103.423	38.0799	-85.4583	-143.749	-117.889	-54.5368
-179.215	-162.416	-137.844	-234.029	-110.013	-103.307	0.6526	-82.9393	-148.043	-89.0163	-46.0239
-194.843	-169.4	-145.266	-210.092	-94.9893	-92.8858	-101.633	-68.1636	-139.093	-103.375	-48.5541
-183.376	-164.472	-139.775	-185.865	-93.5573	-102.521	2.2482	-79.1283	-144.664	-113.697	-50.4186
-132.958	-165.993	-123.097	-193.2	-90.9058	-96.0864	2.0886	-74.5658	-138.943	-107.543	-49.4332
-100.454	-201.768	-154.689	-218.175	-94.6901	-122.245	-3.3691	-90.7181	-140.376	-97.0738	-52.1088
-140.092	-161.379	-146.496	-216.366	-99.3773	-121.3	-40.2444	-105.545	-144.468	-98.964	-33.5599
-208.923	-170.622	-162.144	-236.601	-39.7324	-118.452	-6.5325	-96.1445	-134.571	-77.4516	-43.8036
-196.553	-159.324	-155.583	-202.495	28.1909	-88.4784	-13.8189	-29.4913	-136.588	-111.672	-65.5653
-132.098	-146.839	-153.911	-239.903	-97.868	-81.4134	-4.6237	-64.8993	-134.3	-88.0521	-55.2678
-99.8223	-166.354	-178.73	-205.263	-97.2715	-97.7852	-102.113	43.329	-144.468	-106.237	-67.3958
-146.037	-159.57	-173.463	-207.238	-105.206	-96.6759	-3.1623	-80.9541	-142.448	-100.697	-53.7294
-197.172	-177.566	-164.31	-192.365	-102.836	-83.4913	-16.7317	-125.144	-150.934	-126.362	-65.1489
-146.961	-174.121	-128.071	-224.204	-97.4593	-86.3574	-6.4275	-68.2496	-147.425	-104.482	-46.8497
-197.586	-195.681	-136.674	-184.741	-104.796	-87.8555	2.1739	-109.073	-135.869	-95.27	-60.9096
-102.708	-168.18	-135.702	-214.997	-116.684	-107.588	-101.821	-85.3391	-144.297	-108.875	-56.4969
-199.365	-161.474	-161.333	-202.35	-109.196	-81.5292	-24.1511	-64.094	-148.744	-104.468	-51.7491
-148.903	-126.454	-162.807	-212.477	-107.079	-86.1777	5.0673	-29.4783	-145.162	-93.8525	-42.6203
-97.5068	-141.314	-170.484	-236.571	-108.026	-86.5245	1.0051	-71.255	-144.633	-115.868	-49.1068
-132.695	-162.351	-151.825	-237.084	-115.341	-85.3949	-4.2567	-68.8526	-132.793	-107.835	-51.0516
-103.104	-157.476	-144.599	-238.096	-90.4327	-88.7227	-2.5655	-62.2054	-144.754	-107.489	-53.4064
-144.758	-154.358	-150.97	-210.231	-91.2144	-71.3038	-18.8913	-67.1899	-131.55	-113.008	-38.1823
-207.877	-122.748	-139.967	-239.329	-112.43	-71.4565	-101.668	-60.4629	-137.507	-95.7294	29.3593
-188.606	-156.411	-153.887	-253.326	-102.802	-84.5905	0.5666	-80.175	-140.114	-111.797	-53.0062
-130.814	-112.778	-162.222	-251.148	-101.435	-73.8081	-57.8415	-132.149	-149.485	-115.23	-49.6421
-176.362	-129.018	-185.802	-217.644	-106.56	-82.6546	0.9066	-87.8178	-156.67	-101.793	-52.0534
-146.275	-134.267	-143.739	-219.402	-101.295	-95.3208	-4.9687	-81.3813	-162.611	-115.409	-51.7564
-201.179	-139.677	-164.713	-220.828	-106.231	-91.1272	-40.5765	-117.529	-139.831	-181.143	-59.2656
-166.124	-138.639	-153.307	-246.83	-115.884	-77.3453	-40.1565	-67.3003	-175.761	-121.776	-39.0826
-181.019	-148.73	-162.443	-241.208	37.1411	-92.0457	-102.366	-90.0011	-88.7838	-128.219	-35.1814
-188.446	-137.593	-180.558	-212.094	29.6437	-81.6327	-40.4401	50.2666	-152.504	-105.236	-42.7524
-184.127	-148.43	-156.401	-205.637	26.8345	-17.4599	1.5025	-46.3768	-159.779	-177.19	-41.1174
-185.508	-121.75	-155.929	-203.3	-104.255	-71.0949	-101.806	-60.1612	-147.567	-135.37	-47.2642
-184.505	-116.607	-171.637	-116.87	-107.734	-73.2579	-8.2305	-53.3714	-158.341	-117.311	-49.7192
-195.115	-118.18	-163.369	-208.38	-106.301	-67.2506	-3.5714	-53.3125	-153.653	-110.557	-50.732
-189.858	-125.374	-141.193	-200.38	-100.54	-79.855	1.8697	-67.0329	-146.743	-125.977	-53.0526
-177.435	-100.225	-139.163	-237.03	-107.433	-81.1662	-0.2188	-80.6129	-156.021	-108.445	-42.9602
-172.623	-125.793	-159.154	-233.208	-115.158	-0.9477	2.1371	-52.0989	-164.979	-112.609	-109.297
-193.238	-107.477	-158.299	-242.476	-109.052	-72.1832	-2.7622	-58.8871	-155.027	-112.32	-53.332
-99.7513	-113.96	-153.376	-239.545	-102.968	-86.6176	-2.9533	-66.7382	-156.038	-131.741	-54.2938
-185.358	-104.069	-126.059	-247.335	-99.8151	-104.322	-18.7372	-68.9916	-161.987	-137.57	-46.0252
-179.908	-108.876	-140.559	-238.496	-91.6603	-85.2389	-0.5532	-66.5743	-150.101	-110.417	-59.6969
-129.126	-104.021	-158.095	-215.069	-105.338	-89.7822	-0.8896	-79.0569	-144.884	-139.601	-50.388
-181.083	-107.146	-146.219	-225.953	-93.9895	-16.9156	-5.3631	-63.6009	-151.329	-128.618	13.3786
-130.312	-100.424	-131.403	-184.073	-88.8601	-97.7213	-5.2479	-61.4376	-143.187	-124.25	-48.3842
-195.116	-121.112	-133.315	-249.697	-81.9331	-99.2607	-6.9558	-65.4207	-145.3	-130.669	-50.608
-194.973	-103.028	-142.38	-185.536	-93.0158	-91.2712	-6.1745	-113.035	-154.368	-104.632	-57.4858
-189.322	-97.9466	-142.225	-193.277	-90.1003	-103.285	-14.6604	-90.2525	-154.696	-105.336	-58.0507
-200.006	-104.114	-144.632	-202.174	-90.0649	-95.3835	-101.607	-82.1213	-158.484	-114.487	-63.5117
-186.214	-88.933	-144.841	-207.14	-99.5321	-114.43	-0.1793	-74.3285	-157.159	-115.613	-51.9682
-197.808	-100.209	-138.007	-210.638	-81.02	-115.161	-1.4023	-87.8471	-149.48	-102.096	-52.2094
-181.514	-95.3348	-138.563	-201.125	-100.117	-66.5715	-6.6951	-85.6917	-168.78	-130.301	-50.121
-146.256	-116.276	-148.772	-202.465	-119.912	-125.789	-102.226	-49.4756	-157.717	-121.698	-58.5117
-177.734	-96.8926	-135.503	-128.556	-104.854	-122.292	6.4533	-87.0593	-154.025	-139.87	-63.3555
-176.334	-87.5233	-123.694	-243.87	-113.379	-92.5662	-1.0882	-86.6838	-167.63	-133.004	-58.3666
-179.824	-87.6006	-146.074	-225.487	-120.021	-115.338	3.3695	-112.514	-159.812	-124.85	-57.7891
-146.002	-88.0418	-134.42	-241.913	-104.289	-96.8485	-5.5599	-79.0549	-152.214	-114.531	-56.5896
-184.489	-92.9209	-158.923	-239.534	-120.011	-122.454	2.1436	-107.314	-175.997	-109.673	18.4258
-187.057	-83.4255	-110.505	-209.978	-118.04	-100.494	-0.9994	-86.8342	-173.202	-121.767	-56.9465
-192.006	-106.119	-153.191	-243.393	-109.914	-105.43	-4.8039	-86.8347	-169.477	-103.469	-56.7743
-178.733	-95.2267	-134.25	-239.609	-99.8261	-120.293	-40.6464	-78.4339	-151.649	-111.602	-43.1996
-198.283	-102.55	-147.632	-248.84	-106.962	-87.0415	3.7703	-81.2375	-160	-49.3875	-38.6708
-173.127	-84.1262	-169.786	-127.697	-85.7493	-105.132	38.0256	-103.437	-164.041	-92.3947	-56.414
-130.251	-90.9714	-148.823	-232.107	-91.5678	-78.3868	1.9818	-74.6251	-160.281	-102.617	-55.4342
-185.154	-93.502	-110.54	-110.782	-102.93	-93.5649	-7.8692	-65.6777	-149.867	-119.048	-57.2006
-99.8867	-94.3537	-164.548	-234.604	-93.5569	-88.2119	1.0047	-93.508	-174.483	-97.645	-59.2778
-164.735	-89.236	-153.593	-238.358	-119.606	-87.1777	-12.4996	-115.105	-170.09	-130.094	-64.0527
-180.69	-98.5142	-161.919	-242.154	-103.033	-84.1036	-5.9311	-69.5768	-141.265	-71.3473	-40.0171
-190.123	-97.454	-150.551	-240.689	-107.814	-99.188	-102.323	-97.3784	-155.5	-116.038	-59.3967
-174.129	-85.1209	-163.053	-202.309	-110.599	-95.42	-0.9478	-80.5297	-164.162	-100.271	-47.1338
-191.234	-79.4166	-194.508	-232.302	-108.574	-100.235	-6.5626	-69.5454	-172.978	-92.9492	-152.553
-175.527	-71.718	-174.302	-202.25	-104.157	-118.856	-6.542	-71.3098	-170.768	-99.8247	-44.475
-173.175	-107.025	-176.692	-212.876	-108.873	-81.1642	-101.905	-67.7129	-171.018	-96.5696	-50.0602
-177.923	-73.824	-163.443	-225.771	-112.35	-103.989	-3.7012	-59.4069	-165.128	-110.869	-53.7443
-168.485	-74.3888	-151.785	-204.987	-97.8242	-120.632	-8.9903	-90.1834	-162.858	-100.101	-48.8572
-169.157	-79.6339	-176.845	-213.978	-107.215	-78.7171	-7.163	-49.3911	-154.312	-97.9568	-40.6886
-179.066	-88.5549	-171.924	-212.014	-111.108	-98.3916	-6.5635	-73.1147	-167.58	-214.939	-39.4344
-187.16	-66.5174	-187.97	-242.588	-112.197	-97.4321	-7.4913	-64.8833	-157.206	-98.586	-51.6561
-188.187	-63.8982	-203.387	-202.947	-120.018	-87.7549	4.1905	-73.315	-149.4	-73.0891	-45.3475
-175.348	-58.6217	-172.628	-218.14	-102.574	-81.5039	-2.7232	-69.4729	-140.578	-109.081	-47.7408
-199.382	-75.2269	-193.17	-217.232	-106.333	-103.883	4.2285	-83.686	-166.685	-100.45	27.4545
-181.884	-70.3633	-187.773	-219.882	-117.997	-101.234	-3.0245	-87.7464	-150.736	-100.036	-56.032
-176.158	-59.7362	-203.102	-246.877	-107.53	-101.391	3.9097	-90.5606	-163.186	-102.052	-59.5734
-198.053	-46.1906	-199.583	-205.415	-104.767	-99.8665	-1.1072	-90.2325	-153.531	-100.584	12.4564
-160.204	-57.5804	-209.449	-209.981	-79.0492	-105.36	1.0049	-113.72	-163.02	-111.57	-47.3164
-193.113	-49.3297	-212.791	-130.151	-106.006	-105.598	5.3062	-75.9546	-172	-126.826	-44.851
-132.877	-61.3618	-201.848	-226.105	-112.938	-105.354	-8.6421	-73.933	-159.696	-101.171	-44.2884
-196.584	-58.9209	-192.696	-201.494	-117.152	-93.0632	-52.4399	-75.9416	-166.869	-113.354	-45.2658
-194.397	-50.8244	-179.128	-210.396	-121.64	-74.3505	24.3168	-61.563	-156.251	-220.807	20.381
-184.187	-59.1147	-181.444	-120.985	-50.4069	-104.605	5.7996	-99.9688	-154.714	-85.1565	-37.2199
-158.201	-50.4915	-146.964	-222.401	-1.8037	-74.0046	83.3541	-66.1065	-162.39	-82.3536	-56.3614
-175.8	-46.1901	-144.891	-236.246	-99.6053	-97.2621	7.4449	-71.0868	-169.056	-104.179	-61.3506
-153.32	-61.1026	-159.954	-240.536	-4.9737	-121.28	-0.9148	-85.1498	-159.306	-99.5093	-60.1644
-166.111	-52.3516	-162.59	-126.075	-42.9701	-116.785	7.3311	-102.358	-161.53	-80.1403	-37.5729
-181.988	-46.011	-135.044	-130.756	-120.662	-122.809	-54.0085	-119.918	-153.181	-94.9169	-47.2061
-188.112	-52.9081	-156.189	-130.67	-107.196	-122.795	-57.6376	-69.5997	-164.979	-81.9977	-54.7421
-189.074	-59.9974	-158.565	-131.147	-113.564	-105.173	-4.5029	-67.3326	-158.333	-223.657	-33.0944
-205.113	-50.9463	-167.183	-120.993	-95.5728	-101.174	1.129	-93.6235	-139.338	-97.0968	-49.5995
-99.8055	-76.7081	-146.525	-131.841	-116.513	-117.358	-0.03	-90.6869	-137.981	-101.929	-46.6331
-207.819	-68.1963	-178.22	-127.741	-112.5	-113.321	-7.1017	-75.8861	-151.043	-92.1648	-49.3966
-101.83	-73.1854	-166.194	-242.253	-96.8852	-122.204	-3.3766	-90.0533	-138.987	-102.98	-53.8955
-190.771	-57.7573	-174.507	-241.162	-119.588	-113.921	-6.4444	-82.8006	-157.638	-96.0078	-55.841
-100.886	-39.827	-171.464	-235.313	-120.255	-103.93	-0.9755	-83.4715	-150.438	-100.065	-57.1495
-181.207	-55.271	-152.849	-240.116	-97.463	-122.259	7.39	-94.7318	-173.113	-116.293	-52.5204
-102.952	-70.1716	-179.811	-234.323	-118.89	-121.27	0.4796	-81.867	-167.652	-88.3244	-40.6546
-202.779	-68.6779	-210.409	-224.781	-88.267	-105.869	-0.7327	-103.992	-243.328	-56.3514	-43.0146
-146.53	-88.2862	-190.545	-118.47	-99.0989	-121.188	-0.0452	-82.8961	-160.753	-110.2	-34.3567
-201.868	-88.3814	-163.86	-104.8	-94.3107	-99.5834	-6.1031	-67.6518	-136.566	-115.349	-52.4576
-130.726	-101.927	-157.055	-242.221	-114.74	-118.361	-0.0626	-81.2816	-154.263	-100.169	-54.8128
-197.94	-137.228	-153.748	-225.474	-102.738	-121.026	37.5824	-82.5906	-145.119	-96.0889	-53.8322
-186.825	-112.348	-149.984	-243.736	-103.24	-107.205	3.6589	-97.2716	-158.126	-98.7046	-57.0785
-202.688	-98.2554	-179.766	-224.766	-109.541	-118.373	5.0976	-103.644	-166.147	-97.1897	-54.1488
-205.636	-106.405	-168.27	-119.862	-92.8087	-103.129	0.3916	-80.2365	-171.358	-93.4703	-49.1254
-130.245	-95.9603	-136.034	-239.144	-94.3281	-104.049	-3.1938	-58.4273	-158.734	-105.017	-47.057
-175.299	-98.0891	-181.531	-243.799	-83.4172	-97.9993	38.0404	-59.9654	-160.063	-110.533	-54.1216
-152.614	-106.69	-150.734	-235.973	-84.2013	-107.443	-101.482	-81.4362	-156.262	-106.481	-50.3509
-186.907	-108.839	-167.18	-225.574	-103.049	-87.581	-59.3238	-59.865	-177.336	-113.988	-45.2512
-191.151	-108.021	-166.436	-225.239	-98.6805	-93.3232	-40.6413	-93.7583	-178.844	-88.824	-54.7383
-152.812	-101.39	-160.215	-226.514	-78.0568	-82.7382	-14.7716	-107.203	-171.637	-95.9862	-51.5755
-162.811	-95.6915	-167.762	-241.273	-85.0782	-96.9735	-60.9746	-74.2679	-169.829	-100.914	-42.8255
-188.318	-99.0659	-172.98	-236.024	-82.6399	-93.4948	-7.374	-73.9685	-176.61	-83.769	-41.2464
-199.295	-122.808	-190.172	-242.007	-85.9219	-90.9569	3.6801	-109.36	-168.237	-105.211	-56.0536
-208.683	-115.197	-161.505	-117.379	-92.0358	-88.2295	38.1109	-64.6331	-177.329	-99.4543	-51.387
-195.132	-104.105	-156.305	-224.92	-85.7321	-81.2933	-1.4034	-62.3686	-167.506	-113.678	-60.3267
-199.035	-125.7	-173.625	-200.83	-74.1296	-72.835	-17.4737	-58.067	-161.748	-87.9986	-42.8692
-181.215	-106.843	-178.462	-239.673	-93.4855	-74.1244	3.1523	-58.5154	-175.202	-102.698	-54.5466
-206.521	-105.181	-169.29	-202.831	-105.219	-97.5336	-1.2044	-57.1796	-176.556	-111.833	-41.106
-194.411	-95.606	-166.326	-223.703	-104.177	-104.365	-1.1915	45.8508	-184.099	-71.7144	-34.2179
-99.9447	-125.285	-158.625	-222.038	-93.2542	-120.759	6.907	-97.6848	-181.342	-76.8383	-54.012
-178.657	-102.869	-163.719	-202.174	-110.323	-92.5151	-58.3017	-66.712	-173.919	-95.0075	-63.678
-130.18	-96.8398	-162.64	-213.392	-97.208	-92.8246	1.6935	-71.8428	-170.58	-90.6319	-69.1624
-187.68	-122.038	-145.019	-220.46	-63.5524	-120.203	-5.5134	-59.4317	-179.412	-77.6152	-57.5008
-189.708	-98.6363	-134.904	-233.115	-71.3162	-121.293	1.8435	-82.6059	-176.625	-104.592	-66.404
-173.61	-105.788	-126.1	-247.586	-93.1832	-104.649	-3.6424	34.266	-170.803	-105.87	-62.057
-206.946	-104.315	-116.022	-126.568	-57.4094	-118.359	-0.6917	-29.402	-174.248	-109.699	-59.3199
-194.078	-76.1601	-119.471	-117.015	-57.2563	-105.164	-4.181	-99.9253	-156.167	-91.7581	-59.3575
-207.817	-119.95	-150.322	-103.622	-58.3086	-120.444	-101.475	-103.875	-188.407	-115.775	-72.3813
-103.666	-113.372	-154.467	-104.263	-46.77	-74.1598	0.9363	-105.811	-159.008	-109.389	-61.1366
-203.593	-124.331	-156.082	-118.327	-57.24	-125.749	-2.4709	-130.215	-173.51	-75.3227	-63.2953
-200.493	-116.475	-143.86	-237.496	-70.1351	-120.238	-4.6396	-90.8241	-173.778	-131.974	-57.8863
-201.029	-96.3738	-120.182	-219.747	-57.038	-124.755	4.6439	-90.6415	-171.957	-104.153	-61.6068
-202.464	-106.344	-123.131	-238.794	-62.1419	-113.799	1.9639	-82.9628	-169.66	-93.2135	-35.6955
-177.756	-99.8501	-116.167	-128.74	-53.9049	-122.345	4.4	-88.9182	-180.167	-122.038	-44.7099
-193.49	-110.529	-117.034	-126.733	-66.1646	-98.4094	1.0592	-82.2262	-178.968	-103.518	-41.7003
-205.027	-113.637	-93.8227	-224.197	-84.7469	-103.332	0.8594	-83.3375	-179.261	-114.567	-46.1838
-147.276	-118.338	-112.561	-109.073	-51.0603	-120.151	-60.3719	-90.3709	-167.266	-125.505	-63.4225
-180.078	-122.317	-170.044	-80.0344	-60.1397	-97.9032	37.8523	-82.967	-167.28	-139.714	-39.2672
-148.112	-116.657	-148.294	-98.303	-84.6082	-97.4518	5.5106	-81.0531	-180.673	-133.044	-54.8765
-158.729	-125.736	-153.978	-126.694	-65.9592	-103.302	-54.3524	-71.8999	-182.645	-110.539	-58.0333
-198.422	-114.57	-150.673	-240.492	-79.0206	-85.7714	8.2918	-69.1803	-186.888	-113.347	-59.3946
-174.107	-105.209	-130.022	-239.721	-65.7216	-97.8848	-0.1352	-59.4168	-195.098	-145.92	-54.4164
-189.789	-90.7946	-137.102	-240.929	-60.1767	-87.8734	-59.5874	-68.9579	-190.396	-121.384	-43.9728
-186.592	-108.684	-125.974	-204.738	-61.5316	-100.101	84.4387	-95.5942	-185.921	-132.321	-60.3569
-201.038	-118.087	-139.605	-208.211	-54.7011	-85.6237	-59.8196	22.7533	-180.974	-148.326	-43.2731
-130.164	-122.904	-128.106	-217.749	-51.9489	-96.343	85.3514	-66.1246	-194.972	-116.228	-59.5782
-188.116	-105.798	-141.297	-205.927	-56.6645	-124.534	-60.8673	-87.9886	-186.221	-94.7631	-47.727
-192.432	-105.138	-151.953	-249.448	-71.3225	-119.272	-53.7926	-84.4067	-188.087	-152.85	-62.9895
-190.41	-125.682	-125.223	-200.685	-60.7977	-116.952	28.7809	-81.853	-196.116	-122.554	-54.6916
-198.497	-109.692	-144.079	-225.323	-66.1173	-119.052	3.7818	-66.2609	-184.437	-112.002	-54.2547
-132.066	-111.977	-123.759	-233.928	-45.4107	-78.3015	-0.4191	-94.9657	-190.383	-99.5907	-56.9112
-180.589	-120.625	-143.188	-225.294	-64.8975	-122.298	-6.1351	-90.2789	-180.834	-142.072	-53.9416
-206.42	-100.535	-150.104	-190.128	-45.6927	-79.4407	4.1664	34.638	-180.868	-137.212	-56.4518
-199.945	-100.424	-144.232	-204.97	-62.296	-80.8346	2.9933	-102.369	-178.059	-141.806	-59.6483
-196.439	-110.732	-142.144	-241.028	-73.9581	-122.986	3.3886	-90.0385	-174.44	-134.45	-54.6622
-173.776	-105.121	-138.362	-242.31	-56.6299	-76.4072	0.0315	-85.1624	-181.992	-130.108	-54.4078
-195.927	-105.13	-140.108	-209.761	-43.9877	-122.684	4.3633	-82.0797	-173.686	-141.195	-40.4017
-169.52	-89.0613	-156.944	-192.106	-40.4216	-119.015	45.0041	-97.2492	-158.293	-135.972	-55.5698
-185.307	-71.8377	-136.479	-214.003	-51.5293	-113.554	-59.5706	-99.5626	-176.385	-121.65	-53.125
-205.323	-118.31	-145.67	-202.654	-34.3636	-118.678	3.9143	-86.3155	-179.464	-106.528	-62.9458
-207.585	-103.772	-125.473	-239.735	-70.8331	-120.8	37.7828	-85.2232	-166.573	-125.254	-55.7874
-182.018	-124.9	-131.89	-184.1	-75.1034	-122.544	-40.851	-82.8899	-168.982	-137.874	-60.8167
-190.898	-118.069	-129.104	-201.985	-79.9481	-122.809	-3.7212	-29.4962	-180.554	-177.144	-55.5455
-198.927	-132.947	-123.266	-243.519	-59.7214	-119.459	5.5538	-113.791	-190.461	-130.729	-37.8598
-198.117	-114.272	-140.041	-208.613	-77.9299	-122.654	-40.4909	-79.2542	-166.386	-140.362	-67.3401
-180.913	-133.886	-125.33	-208.382	-48.0713	-122.945	0.4079	-83.9504	-180.807	-134.13	-61.62
-199.322	-115.732	-152.434	-232.45	-55.1319	-117.786	-0.5025	-79.9898	-183.29	-135.817	-48.1464
-197.792	-129.688	-149.024	-248.029	-52.5684	-122.769	-5.0387	-97.315	-187.641	-108.638	-44.2805
-181.241	-112.597	-129.809	-131.938	-64.6387	-121.328	-9.2728	-79.2053	-184.03	-108.836	-54.728
-206.101	-111.234	-155.618	-233.687	-60.1538	-114.538	-7.2726	-49.4647	-201.35	-192.433	-57.7122
-188.191	-126.363	-163.049	-239.354	-54.7259	-100.456	-40.3394	-71.2705	-183.723	-106.361	-42.4027
-197.539	-123.03	-158.44	-204.093	-49.2535	-107.994	-5.2382	-69.4886	-181.41	-99.3735	-38.5603
-130.404	-119.22	-155.228	-216.365	-46.921	-122.862	-7.7376	-90.5422	-172.913	-111.713	-55.4814
-196.599	-110.485	-152.638	-243.571	-51.5284	-115.731	1.4652	-125.465	-179.133	-117.397	-55.5777
-152.807	-116.656	-160.789	-131.465	-65.7666	-119.877	-1.1799	-74.3286	-187.317	-98.192	-48.1493
-204.392	-99.9628	-133.267	-239.096	-75.4081	-120.387	1.5841	-103.28	-170.918	-106.035	-57.5188
-189.054	-107.688	-147.793	-127.093	-71.5201	-121.469	2.2414	-93.6948	-199.832	-105.947	13.3774
-201.66	-112.548	-157.234	-224.595	-73.7975	-122.906	2.8071	-85.4423	-182.607	-93.7941	-50.1685
-101.523	-125.18	-147.458	-244.535	-73.5847	-120.721	-102.025	-59.3998	-207.129	-98.1721	-45.3821
-206.032	-111.49	-154.471	-117.513	-75.4814	-105.155	44.8978	-109.773	-201.354	-107.464	-50.5748
-185.121	-107.637	-148.585	-222.611	-70.3788	-101.059	-15.0928	-65.7356	-189.592	-62.99	-47.8972
-130.744	-92.6968	-151.678	-113.954	-47.4155	-93.5659	-5.6198	-71.4759	-152.451	-126.092	29.3974
-196.696	-72.1828	-160.193	-103.275	-56.4848	-103.307	4.378	-66.761	-194.958	-97.157	-44.0364
-192.981	-69.2247	-147.824	-121.263	-46.8972	-102.51	3.8719	-107.205	-197.667	-124.273	-43.7508
-191.448	-95.2296	-135.925	-129.935	-57.5595	-115.262	4.7629	-74.323	-176.615	-125.663	-55.821
-129.16	-98.4102	-146.882	-223.189	-50.2853	-103.517	44.9283	-113.322	-196.063	-111.099	-49.7936
-205.518	-115.816	-157.245	-107.264	-36.9096	-97.9087	2.3829	-61.3937	-186.493	-121.41	-41.4322
-173.515	-128.427	-141.672	-247.304	-42.6445	-104.27	-3.3124	-60.8528	-185.035	-112.54	-40.6159
-166.948	-146.326	-147.117	-183.226	-41.2534	-103.207	7.0868	-66.4554	-191.877	-116.104	-53.3299
-146.784	-128.78	-152.908	-210.432	-52.9064	-95.807	6.5185	-55.7811	-169.876	-122.348	-67.0625
-185.832	-132.878	-133.446	-238.304	-38.4246	-121.066	5.6301	-75.9971	-178.673	-113.278	-55.1276
-192.085	-126.373	-162.817	-208.846	-42.8973	-88.8967	0.421	-65.6472	-175.844	-115.181	-64.2422
-193.806	-127.88	-134.903	-205.299	-48.7216	-115.001	8.3927	-86.1055	-176.445	-110.912	-60.6544
-182.138	-124.931	-123.94	-241.031	-55.2611	-95.5598	-3.7956	-56.4896	-169.498	-76.4058	-51.2808
-193.822	-118.014	-130.874	-108.619	-73.3608	-77.6677	-5.8337	-67.2329	-180.274	-77.926	-57.5215
-195.602	-125.592	-155.788	-241.254	-66.2317	-84.0876	38.0949	-82.1263	-169.514	-85.5702	-51.151
-199.477	-139.313	-139.102	-119.951	-50.0615	-123.166	2.2448	-68.6426	-165.135	-91.2213	-48.5044
-201.97	-155.452	-152.098	-241.418	-47.7059	-122.444	23.3484	-86.1689	-176.381	-102.977	-48.6555
-190.471	-145.141	-149.155	-217.575	-51.9675	-81.6784	-57.2373	-81.1227	-151.402	-117.765	27.447
-197.115	-147.882	-143.776	-191.501	-52.0639	-122.019	-13.6305	-80.1868	-175.301	-93.5369	-54.099
-185.715	-143.805	-151.951	-186.232	-41.6251	-81.0751	-4.6104	-82.9765	-177.461	-103.555	-56.1466
-208.433	-133.606	-161.942	-205.614	-46.1871	-120.54	-5.8581	-69.5026	-175.859	-95.9734	-52.0923
-190.512	-147.701	-153.445	-240.027	-43.3932	-97.293	2.858	-57.1735	-166.115	-112.739	-19.0599
-198.024	-149.026	-149.103	-208.611	-57.7321	-107.569	-1.0783	-26.122	-152.797	-87.4294	-3.3098
-183.848	-146.51	-146.007	-223.105	-47.3703	-118.961	-2.5044	-97.2983	-176.12	-99.5956	-14.0421
-178.452	-131.071	-172.87	-197.574	-54.7248	-122.615	-12.4499	-99.6075	-169.512	-127.241	-10.0839
-97.567	-141.961	-201.197	-203.92	-61.1229	-123.175	21.3566	-74.9622	-160.716	-112.05	-16.5006
-197.531	-142.777	-173.115	-214.932	-36.0028	-121.442	-7.3354	-87.824	-155.222	-123.405	-7.6908
-193.082	-149.798	-171.379	-206.876	-45.7644	-113.387	38.182	-49.4765	-160.031	-188.899	-88.4643
-174.643	-139.873	-160.974	-217.925	-60.9997	-113.811	-5.2831	-79.4934	-155.207	-124.049	-88.4823
-146.622	-123.148	-144.618	-241.265	-60.6606	-120.696	7.0107	-87.7578	-169.367	-135.829	22.7292
-130.26	-148.084	-158.15	-191.434	-53.0524	-115.828	8.2494	-83.6538	-158.671	-124.974	-6.94
-178.666	-153.117	-172.917	-203.661	-48.0509	-119.385	-101.712	-83.9108	-156.872	-120.812	-6.5163
-179.607	-128.946	-164.594	-210.55	-48.6206	-107.436	1.7028	-95.0003	-160.994	-128.497	-2.5759
-177.319	-124.547	-156.16	-189.016	-50.6729	-91.3327	3.422	-49.4488	-161.978	-120.838	47.1127
-199.158	-133.174	-162.442	-205.085	-62.2331	-119.407	6.0354	-113.33	-156.953	-117.15	-14.276
-190.963	-128.239	-179.393	-197.54	-65.101	-117.894	5.8484	-81.2251	-166.759	-106.897	-11.462
-177.846	-146.376	-178.013	-207.766	-52.1643	-116.392	-5.2693	-87.4588	-168.909	-117.245	-15.6393
-179.377	-145.042	-159.093	-206.109	-50.4832	-116.492	3.7406	-95.6654	-175.854	-122.491	17.3616
-176.375	-120.304	-154.13	-190.078	-53.7567	-106.113	1.2996	-71.9833	-152.701	-107.71	43.273
-170	-122.525	-163.319	-192.626	-56.2114	-107.855	3.936	-81.825	-172.027	-138.872	-8.5779
-180.734	-137.181	-144.478	-241.758	-39.8549	-121.143	4.396	-65.7729	-164.973	-119.761	-13.3003
-182.272	-122.388	-161.171	-204.387	-40.6873	-104.067	1.0693	-29.4321	-167.701	-125.402	-18.3386
-190.461	-152.617	-190.161	-201.269	-43.9796	-101.975	-0.8552	-67.302	-165.227	-118.003	-11.1954
-172.789	-135.1	-182.552	-196.511	-20.577	-121.913	37.5285	-109.549	-156.075	-104.232	-19.0447
-184.25	-125.284	-179.743	-219.494	-26.4049	-119.474	0.3411	-90.1711	-140.025	-105.889	-14.0798
-147.532	-138.004	-172.615	-203.757	-47.551	-118.81	-101.474	43.3487	-159.76	-223.661	-13.3688
-140.475	-135.075	-164.883	-204.046	-35.5268	-116.084	-5.9761	-71.5414	-154.412	-79.0368	-14.6242
-133.941	-124.343	-166.325	-212.69	-28.2009	-76.2898	-60.6253	-90.2086	-158.797	-98.3436	20.1214
-145.346	-123.665	-184.071	-219.078	-41.977	-125.905	-18.4118	-49.4508	-137.4	-122.024	5.4411
-178.313	-128.018	-162.78	-246.838	-35.9975	-74.2694	-7.16	-91.2258	-147.842	-105.343	-4.4869
-157.564	-148.74	-181.274	-205.112	-48.042	-121.154	-9.3556	-49.4496	-148.514	-96.0773	-12.089
-167.999	-134.868	-178.818	-188.107	-48.9831	-124.79	-20.6049	-81.7291	-156.262	-96.4615	-6.2254
-148.401	-124.485	-188.779	-249.869	-52.0164	-76.3988	-18.5233	-86.3189	-156.119	-108.537	-6.9338
-171.618	-138.563	-188.871	-210.188	-43.9653	-120.978	-3.753	-90.1141	-141.879	-99.7962	30.6532
-193.827	-143.655	-176.667	-210.172	-45.3502	-115.317	-22.3795	-126.868	-154.726	-102.224	-22.899
-167.343	-136.071	-167.649	-220.03	-65.5378	-114.987	-0.9909	-71.3274	-151.013	-113.771	5.496
-178.937	-125.828	-171.643	-192.118	-52.2213	-120.674	-16.4074	-69.5182	-152.794	-71.3359	-6.2871
-175.983	-124.909	-185.238	-203.878	-37.6976	-118.77	-8.0253	-69.4366	-155.943	-89.5561	-11.6185
-201.518	-108.864	-166.88	-206.938	-28.7456	-100.565	-11.6329	-81.3698	-156.275	-82.6947	-14.6867
-189.347	-114.149	-153.424	-215.631	-35.7514	-114.761	1.6149	-66.9925	-166.413	-87.8471	-12.9208
-165.263	-134.502	-166.593	-189.198	-52.8969	-95.7612	-12.4542	-51.6879	-148.049	-115.99	-4.2624
-188.661	-123.085	-175.868	-196.581	-66.9967	-105.044	-13.9995	-59.7032	-155.468	-105.909	17.3156
-194.586	-129.171	-176.718	-211.616	-49.0635	-98.8745	-22.7483	-57.6805	-157.848	-102.24	-15.5959
-173.812	-148.283	-174.375	-236.951	-68.7558	-121.157	-17.8429	-85.4755	-160.757	-96.1977	-20.7757
-181.991	-125.613	-162.168	-249.726	-48.1119	-96.6427	-22.6232	19.284	-166.866	-237.344	19.7346
-171.095	-132.999	-171.424	-243.444	-62.7877	-99.1418	-16.8839	-67.1728	-145.334	-109.78	-34.2685
-182.823	-120.727	-158.27	-247.285	-57.0276	-97.7296	-15.3038	-61.1815	-169.84	-125.542	-29.4202
-168.015	-143.831	-171.924	-248.328	-50.2991	-107.112	-4.6435	-85.1389	-163.918	-42.1988	-28.2014
-168.571	-119.309	-152.403	-203.01	-39.4403	-102.824	-20.823	-66.5628	-163.772	-112.749	-37.1465
-165.596	-129.252	-159.626	-205.904	-49.4292	-121.238	-3.8298	-29.4965	-152.591	-110.455	-32.6959
-170.057	-101.469	-173.617	-204.83	-57.3754	-118.375	-18.1501	-64.641	-151.468	-94.4928	-19.4139
-185.565	-122.744	-161.108	-185.847	-49.2458	-101.499	-15.6431	-61.2044	-161.967	-61.6884	-33.8702
-185.076	-135.661	-170.114	-207.951	-58.717	-94.8101	-15.8424	-56.6785	-152.971	-101.718	-22.5269
-166.601	-151.549	-185.277	-184.461	-58.1624	-105.92	-15.6062	-61.309	-159.626	-79.2185	-38.0571
-153.297	-128.082	-172.251	-201.612	-58.2749	-119.205	-18.0228	34.892	-150.389	-93.0989	-20.1176
-175.503	-124.376	-198.684	-215.216	-87.8575	-114.592	-14.4574	-82.9129	-164.811	-114.507	-21.8431
-143.012	-133.879	-202.178	-202.163	-81.3484	-120.263	-21.6732	-117.411	-157.25	-115.38	-24.3751
-139.466	-126.245	-207.329	-216.518	-90.7649	-104.004	1.8862	-82.3492	-165.017	-115.461	-24.5618
-172.464	-119.842	-187.536	-196.249	-77.9563	-122.378	-3.7187	-96.1025	-164.536	-136.516	-35.3038
-187.035	-125.902	-187.176	-184.468	-41.8375	-72.7689	7.108	-123.236	-144.626	-125.11	-29.0636
-184.655	-120.239	-174.228	-187.94	-58.3456	-103.484	-39.8294	-90.1643	-147.111	-113.101	-32.3716
-180.069	-141.593	-185.97	-211.283	-26.3893	-71.4172	-4.3203	16.2145	-135.387	-108.187	-32.3557
-167.338	-140.888	-190.627	-190.252	-23.4379	-117.416	-6.3148	-95.0594	-157.538	-107.822	7.1715
-185.635	-142.33	-171.097	-206.281	-28.4574	-124.669	-22.1534	45.3888	-159.527	-86.9523	-40.0162
-202.98	-139.744	-197.08	-183.441	-12.7155	-125.211	6.8648	-62.5035	-151.766	-110.244	7.9095
-194.98	-110.905	-190.863	-185.031	-22.8151	-121.581	-16.1491	-74.2929	-166.456	-128.747	-34.6022
-203.427	-130.605	-187.91	-198.189	-14.9977	-125.076	-21.2717	-103.28	-150.064	-100.987	-20.1661
-192.371	-161.05	-189.688	-191.833	-24.6123	-100.516	-40.4968	-63.4779	-161.201	-86.7467	7.4098
-200.969	-134.425	-145.057	-185.101	-72.3877	-117.033	-27.5504	-90.2045	-148.941	-113.6	-26.6595
-194.026	-133.264	-190.229	-198.471	-54.0341	-77.7766	-18.6107	-102.598	-155.663	-129.81	-26.1708
-173.869	-142.999	-179.99	-185.07	-32.9164	-118.047	-25.0495	-81.4988	-147.502	-108.435	-33.1952
-189.093	-112.846	-178.23	-210.571	-68.9092	-113.613	-14.8276	-107.242	-143.16	-129.163	-105.198
-129.115	-162.956	-167.558	-202.192	-42.8943	-120.055	-15.0642	-99.8427	-139.208	-132.817	-7.58
-186.696	-139.556	-191.499	-121.384	-54.0593	-113.28	-19.5112	-65.9685	-144.763	-123.001	-18.7019
-195.386	-152.884	-210.171	-242.919	-65.3227	-116.403	-7.501	-80.8936	-145.329	-117.125	-24.3005
-204.003	-159.955	-146.631	-247.664	-99.9411	-117.013	-19.4252	-66.5986	-127.157	-134.236	-29.6165
-172.54	-169.471	-126.059	-213.029	-68.8273	-114.242	-14.2658	-66.4342	-148.107	-133.205	23.5068
-207.456	-178.897	-149.271	-220.668	-70.2592	-123.273	-22.1598	-69.6083	-139.508	-142.64	-35.9994
-187.432	-183.22	-145.86	-217.398	-56.8561	-79.2093	-6.8449	-74.9143	-142.87	-141.668	-24.9323
-164.092	-183.002	-142.353	-219.277	-68.9559	-115.971	-16.1011	-87.7542	-167.124	-132.58	-29.1786
-196.001	-186.945	-143.479	-208.968	-55.895	-120.647	-27.3801	-71.229	-131.698	-108.9	-31.6922
-186.479	-162.066	-162.59	-208.463	-40.5094	-79.3409	-4.7524	-63.3706	-139.48	-138.923	-29.7763
-188.334	-161.145	-140.987	-203.518	-28.681	-85.4433	4.1031	-109.945	-153.14	-128.741	-14.2864
-192.665	-174.014	-148.912	-214.418	-43.8773	-88.329	-4.4762	-119.938	-146.926	-108.809	-18.4061
-169.656	-165.247	-135.458	-201.469	-27.6695	-79.0591	0.2214	-58.5693	-143.292	-123.904	-30.3451
-173.031	-144.059	-158.02	-207.014	-41.3119	-59.4073	-16.8395	-70.0121	-134.541	-110.417	-45.2534
-193.448	-155.858	-152.232	-234.738	-32.6979	-65.8733	-5.9791	-62.6122	-160.281	-106.269	-105.18
-185.667	-162.735	-161.23	-201.802	-29.2374	-71.6154	-3.7053	-74.2539	-140.404	-135.502	-17.4893
-189.823	-148.141	-165.094	-240.65	-43.4493	-78.9999	-102.362	-61.7073	-145.382	-42.1596	-29.488
-185.071	-182.129	-166.736	-200.646	-44.9417	-125.768	-53.5354	-61.3255	-157.634	-139.055	-34.5847
-183.732	-182.241	-194.963	-201.652	-36.9117	-88.0201	20.3603	-79.1444	-151.849	-144.945	-25.9724
-189.118	-162.443	-173.677	-217.979	-47.2199	-72.6472	1.9938	-83.3244	-139.646	-132.394	-17.6079
-198.809	-166.589	-159.338	-212.806	-28.3213	-76.557	-6.4805	-81.8708	-160.124	-131.523	-20.1198
-180.068	-184.298	-149.54	-186.907	-41.0218	-71.3442	-17.0935	-81.3761	-152.307	-150.837	-26.4958
-182.748	-168.94	-160.675	-202.331	-30.0849	-73.3719	-6.5274	-80.926	-148.828	-127.493	-37.2399
-184.997	-172.285	-170.667	-203.903	-40.3362	-78.8372	-16.5933	-75.8941	-147.918	-113.524	-32.9932
-192.206	-143.977	-161.643	-220.207	-45.8779	-72.8924	-33.8113	-90.7301	-158.28	-125.819	-21.0145
-194.339	-162.954	-170.693	-201.661	-58.0664	-121.698	-101.855	-85.121	-98.7825	-134.456	-19.5351
-177.157	-150.59	-168.953	-186.996	-30.4369	-124.324	-4.723	-81.3418	-145.447	-128.049	-23.5568
-166.209	-157.792	-155.999	-217.297	-36.8413	-120.764	-3.1587	-66.4319	-154.338	-127.827	-34.737
-179.449	-155.846	-149.484	-203.299	-38.9006	-119.438	-16.7779	-66.5188	-159.081	-105.256	43.2171
-208.5	-139.694	-160.864	-206.229	-41.018	-73.1564	0.6057	-79.0426	-163.93	-94.3617	-22.5173
-194.805	-172.624	-161.792	-193.46	-45.3544	-77.2753	-15.4732	-74.3405	-148.851	-86.1582	-33.4478
-163.589	-164.112	-143.91	-208.126	-38.2487	-76.893	-9.2796	-74.8873	-157.49	-103.652	-30.319
-199.43	-182.843	-163.526	-188.112	-46.4727	-80.8998	-40.5682	-91.4196	-150.435	-136.766	-33.6674
-171.596	-185.223	-192.034	-223.416	-60.7624	-80.9147	-8.9224	-85.4951	-154.086	-112.857	-35.8763
-165.434	-175.859	-194.11	-216.626	-78.3079	-76.5793	4.202	-74.8275	-148.911	-135.204	-17.5995
-177.02	-168.117	-170.106	-190.208	-61.9839	-81.0901	-3.1023	-68.0668	-172.081	-112.575	-30.4368
-142.15	-172.631	-157.119	-208.302	-70.3805	-67.5544	-6.3732	-59.4066	-143.155	-128.075	-30.7931
-168.641	-186.792	-159.436	-198.823	-53.6371	-82.065	-15.0738	-83.8643	-139.545	-118.852	-28.6793
-177.201	-175.098	-154.697	-243.419	-47.1703	-85.5198	-102.401	-124.252	-136.8	-115.602	-23.1277
-179.418	-203.45	-132.581	-201.88	-45.1415	-73.1296	2.3329	-73.9346	-146.406	-105.705	-43.1948
-153.027	-207.205	-131.579	-243.11	-68.0726	-73.013	-4.8277	-71.8138	-165.437	-124.085	-31.2876
-179.138	-183.386	-117.639	-242.25	-61.2253	-67.3138	-0.5975	-29.4337	-156.343	-92.5559	-25.4048
-171.243	-195.64	-177.791	-244.18	-59.4575	-79.8686	2.4626	-46.1408	-138.677	-88.0217	-19.4739
-162.181	-173.312	-168.377	-202.934	-55.2082	-77.8622	-0.9816	-41.4232	-159.792	-104.123	-21.9631
-164.769	-183.34	-176.651	-208.18	-48.3131	-83.3989	37.7609	-22.6929	-155.828	-89.9234	-43.1736
-156.158	-200.605	-159.265	-209.646	-42.4446	-80.8145	4.3934	-28.2359	-170.272	-132.147	-36.576
-159.393	-209.045	-185.563	-204.582	-18.2327	-75.4751	7.1023	-3.5106	-168.482	-128.516	-29.6895
-175.318	-204.55	-178.681	-200.361	-22.3223	-72.2566	-13.7877	-9.0159	-158.843	-115.482	-17.0962
-170.588	-184.91	-145.205	-211.308	-34.3835	-19.3234	-19.0052	-9.8222	-150.276	-142.323	-31.1383
-183.823	-185.416	-179.485	-183.044	-51.1246	-81.2193	-6.567	-8.3702	-154.609	-116.713	-122.547
-185.643	-189.657	-168.422	-183.295	-39.2796	-74.9282	4.6679	-14.2525	-183.064	-134.752	-7.4896
-153.92	-188.833	-144.772	-196.171	-33.3102	-73.1614	0.9834	-26.2806	-179.571	-134.457	-14.014
-160.962	-187.421	-145.47	-194.882	-33.7463	-84.0712	-11.7873	-43.0573	-175.495	-141.325	26.7134
-157.26	-189.02	-187.094	-209.53	-47.0853	-118.638	-9.194	-40.3515	-174.754	-100.981	-11.5591
-182.462	-187.602	-185.481	-209.692	-54.5579	-82.0622	-18.1121	-21.1531	-170.527	-133.51	-5.2768
-183.48	-164.502	-183.206	-218.574	-56.3502	-116.586	-8.7084	-49.3407	-173.124	-117.529	-98.1008
-167.548	-155.882	-175.323	-205.165	-52.2599	-125.154	-101.847	-69.2209	-168.141	-117.423	17.9508
-165.301	-172.726	-173.422	-218.457	-41.7162	-64.9218	-40.3927	-74.1877	-172.106	-117.143	-28.1388
-202.215	-169.786	-176.158	-184.605	-57.3276	-76.7261	-102.341	-107.161	-174.618	-213.878	-40.5645
-169.326	-161.29	-147.183	-212.835	-55.7941	-125.933	0.6247	-83.1175	-165.173	-93.7721	7.4638
-177.6	-97.3817	-155.195	-207.606	-57.5069	-123.016	-6.6503	43.3128	-166.499	-100.401	-25.9457
-174.1	-135.053	-150.53	-205.259	-50.8547	-79.8044	-102.09	-29.4359	-164.8	-145.351	-19.7205
-158.183	-107.893	-115.007	-247.887	-50.8807	-85.938	-102.041	-91.1167	-166.575	-146.249	-42.9251
-182.194	-109.313	-153.573	-200.922	-45.9686	-104.037	-2.4488	-83.0689	-167.257	-143.993	-52.8356
-186.478	-128.523	-160.903	-186.384	-27.1588	-78.747	-3.1906	-71.096	-174.28	-151.783	-35.7547
-186.293	-100.79	-161.157	-194.402	-35.3843	-117.562	-101.502	-82.0291	-174.516	-141.899	-16.9058
-172.286	-118.921	-175.255	-210.073	-33.5484	-108.1	-8.4838	-29.4335	-147.627	-188.857	-15.0725
-189.501	-118.739	-156.875	-183.51	-36.2503	-105.636	-5.7043	-71.8622	-158.166	-151.791	-7.3009
-184.254	-135.054	-150.19	-204.139	-31.8298	-102.024	4.0661	-85.0503	-163.582	-140.314	-23.3953
-177.28	-150.392	-178.235	-191.828	-44.7209	-96.6243	-5.7137	32.0221	-156.406	-154.05	-16.6067
-187.226	-143.118	-174.115	-214.792	-18.1003	-122.288	-6.6552	-74.7038	-165.255	-150.492	-18.992
-198.672	-126.289	-167.429	-212.11	-31.6151	-113.962	-39.8228	-81.6534	-170.028	-137.078	-19.5076
-187.13	-124.998	-178.142	-131.553	-15.3921	-74.0372	0.8957	-103.253	-158.378	-155.449	-20.8883
-198.602	-121.055	-168.886	-224.082	-30.3192	-117.063	-5.2337	-65.8628	-163.767	-136.346	-16.0046
-180.691	-143.409	-162.702	-200.825	-37.8686	-81.4517	-8.4509	-109.395	-171.755	-141.96	22.0057
-148.1	-114.708	-169.669	-248.653	-25.3104	-78.1462	-0.8288	-64.187	-166.711	-141.776	-22.658
-101.526	-106.781	-138.64	-201.432	-39.532	-76.5492	37.6977	-64.9601	-172.685	-130.687	-20.5019
-148.083	-125.606	-147.914	-241.573	-15.8929	-73.5532	0.2192	-83.5191	-177.614	-133.292	-19.7425
-180.443	-122.561	-141.735	-217.874	-41.4333	-66.0118	-2.4832	-67.09	-156.44	-156.737	-9.2215
-103.085	-119.835	-153.015	-240.183	-20.5333	-119.524	-8.9204	44.9736	-170.967	-137.615	-122.434
-181.861	-124.074	-168.456	-225.728	-33.8247	-78.4487	8.5246	-74.6108	-156.293	-138.714	-9.2279
-200.239	-106.591	-164.006	-200.757	-35.3908	-80.4034	-2.6295	-74.3243	-161.502	-106.918	-29.005
-172.183	-118.655	-143.781	-232.28	-45.3038	-79.9941	-9.5965	-109.601	-152.361	-150.323	-28.7487
-197.123	-111.133	-148.852	-204.624	-39.9424	-84.9558	-5.1709	-109.604	-167.737	-138.565	-22.3482
-189.171	-99.9703	-147.449	-218.439	-35.2012	-81.0493	-0.5498	-85.0392	-159.308	-127.811	-26.3355
-179.736	-113.246	-143.546	-207.088	-52.0697	-121.568	-4.1563	-60.0668	-164.701	-147.678	-28.2916
-200.564	-131.952	-144.616	-208.094	-50.7642	-85.7233	-0.0301	-83.5736	-160.476	-156.684	-15.836
-196.586	-141.316	-159.706	-222.712	-29.9397	-120.114	2.7914	-113.028	-157.488	-152.977	-20.6965
-133.944	-98.4663	-141.854	-235.62	-28.0119	-124.665	37.5697	-73.8004	-151.313	-125.167	-20.8273
-156.316	-117.519	-146.712	-204.269	-28.1126	-72.1632	-4.6653	-75.674	-168.773	-133.624	-26.2505
-189.92	-136.11	-126.898	-208.484	-21.2347	-74.4595	-6.687	-94.794	-166.466	-132.033	-24.3433
-155.862	-123.824	-141.913	-239.83	-29.9338	-84.0256	0.1796	-82.013	-160.962	-135.467	7.6049
-197.097	-143.342	-144.002	-221.773	-19.4821	-83.3281	6.1912	-86.8525	-153.187	-139.7	-30.5476
-199.03	-138.358	-163.334	-203.744	-22.5933	-66.8274	-53.9656	-73.9814	-158.183	-157.361	-23.6993
-185.181	-124.585	-160.935	-241.704	-54.0972	-120.441	3.2841	-69.4726	-149.596	-150.585	-41.2229
-155.261	-125.227	-153.459	-224.5	-49.6373	-66.5427	-25.9143	-97.9776	-161.282	-141.425	-19.2942
-179.205	-109.421	-151.199	-232	-42.2982	-77.456	-22.8067	-125.15	-158.859	-123.609	7.7685
-162.419	-117.094	-164.482	-246.919	-45.0086	-79.4745	7.0613	-113.384	-141.8	-124.82	-29.4703
-178.156	-116.289	-163.99	-247.314	-50.8611	-73.1932	-9.2874	-113.278	-153.448	-104.879	-31.1271
-160.116	-101.523	-149.139	-237.387	-18.8066	-72.6742	-15.6662	-49.4606	-159.185	-157.958	-28.4716
-162.474	-98.8126	-158.501	-234.193	-36.467	-82.3093	-9.2364	-70.9407	-155.963	-139.59	-24.4107
-183.282	-149.686	-178.313	-239.457	-56.1357	-77.9429	-40.3081	-69.4399	-160.434	-151.69	-14.1724
-175.5	-135.44	-151.753	-232.568	-55.5428	-78.0568	-4.9026	-63.5318	-152.556	-119.241	7.4372
-170.929	-145.921	-164.256	-130.787	-34.0768	-120.389	-18.2435	-64.214	-161.404	-142.607	-40.5477
-182.215	-147.216	-170.131	-235.848	-32.577	-71.9238	-12.3095	-83.2856	-164.329	-137.607	7.2664
-176.316	-151.408	-147.743	-215.505	-47.618	-105.647	-29.3078	-48.588	-159.954	-128.83	-22.1632
-173.876	-137.743	-186.827	-241.266	-45.3027	-77.0804	-9.5725	-60.8994	-152.149	-118.886	-23.0744
-156.782	-170.34	-153.742	-234.973	-47.6564	-76.2203	-15.2548	12.3418	-150.56	-129.007	-16.8333
-196.224	-145.238	-166.633	-86.1937	-50.775	-80.4909	-11.6837	-63.2511	-158.686	-168.751	-36.5918
-184.01	-143.954	-171.792	-128.417	-21.7815	-65.3402	3.9239	-103.214	-159.805	-120.115	-43.1388
-156.424	-160.411	-154.981	-211.626	-35.5604	-67.2633	-3.4904	-67.6247	-178.436	-133.056	-20.65
-185.966	-182.788	-139.806	-241.07	-34.7186	-72.5038	-101.996	-64.0925	-154.346	-123.118	-28.2403
-156.642	-167.381	-155.294	-207.923	-51.5327	-71.4674	-4.335	-81.4552	-157.679	-131.942	-53.7895
-156.773	-161.297	-178.823	-111.199	-45.6394	-80.8868	-12.8491	-85.5249	-160.752	-110.706	-35.9082
-171.992	-141.147	-221.287	-238.117	-25.7182	-66.3739	-7.1276	-68.7033	-145.756	-117.02	-35.0236
-164.158	-144.352	-163.429	-240.042	-38.8455	-79.0962	-17.2374	-74.197	-146.327	-141.687	-36.4339
-183.9	-155.389	-172.961	-120.485	-36.6342	-65.2146	-17.8604	-103.536	-162.922	-153.908	-26.2943
-156.821	-156.593	-169.069	-204.845	-44.4965	-80.3502	-2.6105	-132.144	-157.296	-148.598	-20.7977
-170.853	-144.646	-172.489	-128.546	-32.7604	-122.713	4.0465	-59.8659	-153.677	-165.435	-36.2472
-186.828	-169.108	-169.721	-224.093	-27.3385	-66.4115	-57.0486	-103.867	-147.028	-153.545	-33.6526
-173.319	-154.296	-186.447	-235.972	-24.679	-118.912	-22.4015	69.2462	-151.046	-153.939	-30.6599
-179.99	-176.288	-216.29	-225.868	-32.1504	-125.426	-27.98	-61.2602	-165.041	-125.805	-25.9011
-168.401	-152.909	-202.547	-221.849	-12.3937	-74.5286	-42.6626	-66.7897	-148.719	-119.057	-98.1611
-169.139	-148.228	-189.621	-238.038	-25.1069	-125.347	-16.4548	-60.0657	-141.354	-130.34	-22.8706
-182.45	-156.043	-197.302	-240.883	-32.7005	-77.8358	-16.1449	-63.8931	-158.794	-148.562	19.7242
-165.767	-170.704	-209.158	-117.052	-32.6074	-78.9282	-40.6819	23.3707	-160.197	-144.569	7.9338
-198.507	-165.333	-187.464	-111.802	-17.9325	-116.153	-20.5765	-73.6856	-156.569	-141.544	-30.7042
-182.947	-143.117	-169.993	-243.411	-40.0164	-81.5002	-30.6846	-103.979	-141.403	-140.583	-103.456
-192.082	-157.131	-180.914	-117.553	-31.5707	-71.701	-29.2767	-68.9861	-159.239	-118.995	-26.7275
-196.642	-158.216	-186.764	-206.515	-30.2369	-78.1413	-29.4996	-80.6498	-156.641	-129.923	-33.5045
-190.195	-150.765	-181.377	-241.722	-26.7778	-72.7823	-20.7362	-74.3319	-166.369	-125.907	-31.8301
-152.79	-166.668	-195.072	-131.823	-35.1455	-72.8571	-15.4202	-97.3812	-166.5	-128.852	-34.6543
-175.119	-148.793	-186.079	-131.722	-26.2962	-66.0324	-7.4025	-74.5335	-151.756	-87.1702	-31.1779
-160.292	-150.679	-201.61	-234.836	-35.5359	-81.1584	-40.6867	-71.6451	-151.335	-77.4169	-25.6501
-196.148	-73.6762	-209.299	-205.481	-29.736	-67.3568	-39.7574	-29.4836	-163.166	-114.881	-25.7783
-179.838	-145.345	-210.83	-247.145	-40.9099	-79.178	-45.1427	-81.3861	-158.883	-116.764	-12.9182
-129.157	-131.631	-205.078	-239.623	-30.127	-59.5165	-12.4273	-81.9027	-168.989	-125.676	-16.9776
-190.168	-182.121	-185.6	-236.718	-35.7439	-68.1155	-17.8488	-49.4775	-165.055	-111.504	-16.9052
-192.789	-136.686	-214.541	-225.988	-24.6206	-79.9857	-3.5319	-85.5001	-151.102	-110.502	-30.4553
-171.702	-138.006	-198.716	-201.34	-27.2756	-65.8948	-3.5003	-109.483	-165.618	-107.891	-22.2944
-180.02	-146.657	-202.362	-236.904	-41.1093	-80.9889	-40.2887	45.8659	-166.391	-99.78	-30.2652
-132.192	-162.821	-182.877	-120.276	-29.988	-115.283	-6.2949	-60.5854	-172.441	-116.662	-25.9911
-132.405	-125.867	-196.999	-203.801	-37.7453	-67.2922	-4.0735	-71.8141	-136.465	-112.968	-15.6739
-185.941	-157.169	-171.956	-201.605	-39.3182	-78.2232	-6.8202	-103.303	-175.679	-129.296	-14.1999
-130.073	-148.045	-193.599	-242.601	-44.8463	-118.846	-15.2466	-67.1235	-162.2	-52.1574	23.5087
-102.144	-147.076	-174.456	-235.294	-28.7203	-103.341	-4.7356	45.3574	-173.715	-103.473	19.7994
-205.561	-132.169	-190.181	-209.788	-33.2364	-80.68	-18.9373	-99.6169	-158.909	-128.267	-24.3679
-100.544	-151.085	-185.113	-129.808	-40.398	-65.6009	-40.0593	-78.7571	-160.172	-138.677	-15.6261
-202.727	-136.209	-210.248	-109.184	-37.9936	-73.8634	-101.572	-113.027	-152.346	-125.624	-13.2307
-102.463	-104.265	-194.049	-221.686	-24.0944	-65.9395	-21.5509	-69.4087	-157.484	-112.99	-32.6803
-171.998	-123.29	-199.153	-221.593	-39.3933	-89.0956	-34.8994	-35.9339	-156.868	-130.878	-23.7262
-178.371	-157.148	-192.19	-233.828	-40.7302	-81.2377	-8.778	-62.7406	-160.855	-124.344	-25.5082
-183.349	-123.128	-186.154	-116.278	-30.906	-113.732	-35.2555	-57.465	-161.038	-117.855	-31.1683
-164.058	-152.8	-206.956	-113.939	-41.4095	-121.29	5.4223	-80.1746	-137.588	-132.087	-22.6707
-190.176	-129.795	-189.059	-236.666	-42.6659	-67.7849	19.1641	-80.8683	-157.098	-109.894	-30.237
-198.292	-133.072	-170.546	-113.814	-47.5329	-74.0718	23.7477	-78.8006	-165.5	-126.051	-25.33
-192.532	-110.746	-182.088	-236.698	-48.778	-85.1957	-53.4962	-29.4801	-153.432	-179.23	-26.7685
-166.117	-105.884	-207.082	-96.1684	-41.7632	-83.8594	83.6303	-74.2653	-140.65	-90.9299	-26.5633
-171.544	-136.529	-185.799	-130.458	-43.9457	-78.8158	8.7588	-29.4888	-154.088	-112.69	-17.2554
-190.349	-133.755	-199.21	-233.042	-37.3121	-86.1485	5.7115	-83.8834	-153.052	-112.957	-24.7993
-190.841	-165.188	-220.791	-200.449	-39.3377	-65.6135	-58.5883	-110	-147.999	-115.857	-24.3228
-199.527	-140.162	-201.187	-116.369	-37.9218	-76.9374	-53.7154	-83.4795	-155.845	-121.721	-31.8178
-196.633	-103.107	-192.713	-235.553	-41.1673	-72.4444	-60.7244	-68.3505	-154.726	-113.5	-23.3553
-202.494	-137.691	-221.141	-116.573	-31.7588	-67.2539	0.6135	-74.4841	-159.963	-105.502	-28.6324
-192.697	-107.857	-188.832	-225.405	-66.6535	-80.9803	-40.2273	34.04	-149.944	-111.252	-31.8858
-183.314	-161.314	-175.847	-207.296	-58.9658	-79.165	-4.5913	-69.0132	-167.918	-117.338	-39.2663
-163.772	-132.554	-195.289	-233.24	-35.2713	-83.2263	-101.864	-86.7584	-163.482	-237.373	-22.9474
-177.332	-138.77	-175.053	-238.378	-34.8739	-82.6499	-59.5675	-67.3191	-167.434	-119.156	-22.0519
-196.688	-134.411	-154.758	-131.761	-32.7864	-81.2594	44.8501	-68.7105	-163.923	-117.827	-37.4821
-189.053	-137.538	-193.456	-202.346	-36.5304	-124.974	-58.486	-68.0931	-157.453	-108.767	-17.338
-181.906	-134.777	-183.851	-208.373	-30.7656	-73.4927	5.8837	-80.2805	-162.587	-104.823	-28.0379
-181.869	-118.543	-160.706	-210.269	-39.5832	-104.072	-15.9482	-39.8068	-170.047	-100.503	-15.4083
-195.818	-113.508	-157.705	-216.115	-31.4998	-120.993	-3.4031	-52.6387	-168.038	-100.996	-19.2781
-186.686	-78.9413	-193.227	-202.668	-33.9281	-77.8198	-18.0826	-64.1032	-174.151	-116.454	-24.8079
-188.377	-81.0838	-171.633	-202.887	-36.5958	-121.121	-101.731	-61.6684	-164.656	-106.932	-22.8256
-186.304	-101.827	-181.299	-218.281	-48.9703	-118.558	-17.6666	-109.7	-177.344	-90.0281	-34.0079
-168.812	-117.092	-169.987	-244.388	-39.0265	-125.34	-21.4243	-57.8334	-163.5	-103.612	-37.0191
-192.477	-136.699	-149.755	-202.113	-24.3468	-90.0966	-6.0443	-103.276	-164.566	-94.8932	20.3268
-180.99	-113.698	-151.774	-216.104	-32.7195	-68.2728	-13.2308	-65.745	-170.404	-99.5823	29.2185
-206.6	-135.255	-147.503	-234.159	-24.779	-67.2721	-7.8792	-84.5409	-168.211	-121.227	-36.0815
-158.007	-156.013	-127.075	-238.724	-35.9356	-86.2372	-23.3988	-81.9739	-169.949	-120.119	-44.0545
-193.818	-134.498	-123.229	-238.429	-39.7722	-65.8534	-12.8933	-113.375	-164.445	-98.3026	-43.1594
-197.202	-141.369	-138.174	-238.775	-38.5199	-73.9665	-15.9975	-85.6159	-169.782	-130.643	-23.4035
-187.477	-131.42	-129.454	-200.953	-40.3703	-74.4614	-6.9619	-81.3532	-148.555	-67.3103	-20.1999
-207.538	-125.124	-129.237	-232.296	-38.8955	-80.3101	-6.5265	-64.6678	-156.414	-126.581	-23.4864
-102.112	-138.547	-118.933	-249.626	-24.0902	-78.1805	-13.9065	-105.51	-98.7812	-118.044	-24.6659
-190.521	-134.018	-135.792	-224.382	-26.0275	-123.207	-3.3111	-65.9039	-131.618	-118.464	-33.7933
-194.509	-147.56	-152.977	-240.853	-36.5926	-102.91	-40.724	-50.2608	-149.987	-108.138	-21.9516
-207.729	-158.952	-140.459	-246.95	-36.3561	-76.1329	-5.5051	45.8388	-158.38	-118.062	-24.3832
-197.162	-150.131	-124.119	-236.61	-39.1924	-106.293	-4.2448	-63.5097	-161.759	-105.424	-28.7879
-201.3	-135.599	-123.222	-236.492	-32.0149	-124.321	-15.4695	-56.1254	-149.569	-127.354	-22.0034
-190.188	-144.997	-142.454	-212.743	-51.2935	-122.312	-17.8136	44.6929	-152.688	-136.729	29.2653
-123.489	-128.346	-121.354	-246.908	-24.4972	-105.088	-39.9968	-43.2945	-155.745	-118.585	-32.5049
-148.03	-126.096	-104.151	-217.091	-50.4294	-120.749	1.9276	-43.318	-150.552	-140.308	-32.0867
-194.931	-134.896	-123.794	-214.445	-49.5735	-119.55	1.0444	-56.1084	-146.252	-188.876	-28.4416
-146.059	-133.559	-118.656	-246.899	-31.3579	-106.249	-6.9217	-46.8387	-161.48	-153.638	-32.3741
-192.417	-148.937	-136.193	-200.965	-33.5329	-76.9246	-12.9988	-59.7154	-165.551	-141.64	-24.2071
-191.527	-129.549	-129.315	-128.826	-41.5035	-103.316	-14.6113	-109.523	-155.816	-133.018	-34.8191
-194.357	-140.684	-134.4	-235.19	-39.7469	-123.083	-3.6055	-73.6739	-166.624	-125.255	-21.3319
-206.269	-127.844	-132.363	-241.907	-37.4277	-103.772	-34.9741	-69.5899	-162.108	-121.869	-26.8457
-193.133	-148.861	-145.756	-234.639	-43.7082	-122.796	-5.01	-51.4345	-159.716	-128.844	-31.4356
-166.018	-121.968	-138.4	-235.538	-36.973	-73.8558	-16.5442	-78.7287	-162.815	-154.845	-34.222
-192.865	-125.958	-138.641	-208.451	-35.9442	-118.817	-1.3219	-57.119	-163.884	-119.665	-34.8982
-97.5256	-141.623	-151.529	-226.131	-42.8846	-76.6455	-9.1654	-61.1929	-176.957	-155.118	20.396
-167.332	-146.475	-120.228	-224.843	-25.8562	-78.4437	0.0124	-60.7108	-165.076	-158.623	-37.3881
-194.958	-150.439	-122.744	-248.225	-32.6696	-116.669	-3.2422	-57.3467	-171.82	-155.583	-20.4161
-104.645	-127.094	-124.257	-204.242	-24.1747	-74.5471	-21.5151	-66.4831	-175.435	-133.09	-30.0516
-203.222	-119.769	-138.377	-249.426	-35.4236	-103.705	-58.2961	-44.8384	-148.579	-125.027	-17.8964
-146.079	-125.934	-124.322	-213.352	-29.9656	-77.1616	-12.9799	-32.6591	-150.165	-175.233	-22.5574
-101.902	-124.343	-133.38	-212.307	-18.1783	-94.5535	-40.1979	-46.6305	-168.725	-158.726	-35.6816
-180.765	-131.489	-133.485	-205.956	-11.71	-103.503	-2.9655	-53.6907	-150.076	-154.133	-31.6651
-208.019	-160.075	-137.712	-226.392	-13.9466	-98.6472	-16.0115	-52.8829	-157.792	-150.388	-23.9878
-189.144	-150.589	-140.202	-207.203	-3.1004	-114.773	-101.629	-58.3574	-164.053	-149.262	-20.1093
-196.547	-127.944	-157.187	-217.692	-20.9733	-83.845	-16.4781	-85.5593	-166.962	-146.687	-16.2304
-196.785	-160.41	-138.231	-208.47	-8.8296	-79.1957	1.2572	-68.2865	-157.932	-147.061	-15.5552
-191.35	-139.157	-142.231	-215.551	-5.3833	-116.505	3.67	-71.0641	-153.435	-156.779	7.4468
-171.276	-141.097	-151.114	-217.407	-28.504	-102.819	5.478	-63.1734	-147.509	-155.765	-19.4511
-193.229	-132.628	-147.869	-249.562	-21.812	-101.37	-3.5366	-69.2807	-167.753	-153.683	-19.3484
-102.704	-123.945	-134.654	-218.206	-13.2815	-95.3952	-57.1216	-109.252	-153.283	-143.624	-25.1783
-188.498	-138.214	-131.501	-203.228	-19.071	-99.5088	6.995	-59.6879	-156.565	-133.815	-63.3519
-182.605	-129.824	-123.704	-240.096	-17.1426	-104.182	-3.6268	-57.9836	-161.123	-118.648	-24.3401
-192.45	-141.46	-139.863	-203.534	-24.0878	-116.802	-40.5006	-56.5648	-161.856	-131.693	-32.4979
-200.912	-123.416	-112.423	-212.024	-10.993	-124.851	-22.8868	-64.0724	-157.716	-63.3575	-23.4502
-187.439	-124.264	-120.506	-225.26	-6.8501	-73.5277	-22.7503	-80.2396	-151.29	-143.445	7.103
-184.166	-126.479	-125.315	-209.566	-11.7978	-119.06	-24.3608	44.6002	-164.193	-147.578	-33.9804
-188.645	-135.88	-131.329	-218.452	-14.9977	-76.9711	-39.671	-76.9719	-158.72	-148.07	-33.4788
-178.633	-151.425	-124.371	-208.585	-11.1788	-118.205	-9.5748	-70.9505	-158.632	-164.433	-36.0662
-174.899	-124.833	-157.382	-208.335	-12.5148	-118.606	-21.1778	-59.1257	-153.264	-156.853	-28.1613
-175.37	-149.255	-116.05	-201.663	-8.452	-104.151	-26.048	-69.525	-170.29	-142.357	-30.3315
-182.53	-138.434	-132.389	-206.301	3.4561	-104.072	-16.6625	-58.1729	-152.026	-125.08	-15.4053
-160.35	-129.767	-135.164	-204.863	-12.7499	-121.676	-26.1863	-52.8276	-162.014	-146.389	-24.218
-162.083	-145.681	-151.352	-208.098	-20.9969	-118.904	-5.8451	-58.4434	-173.812	-153.376	-26.8227
-163.788	-135.089	-133.337	-210.413	-18.6237	-77.4813	-12.534	-80.2315	-158.292	-128.767	-30.43
-177.797	-113.339	-116.826	-211.546	-7.877	-96.2876	-6.4022	-60.3834	-167.645	-153.599	-20.0878
-182.973	-150.886	-121.274	-200.978	-6.2778	-119.845	-17.8046	-62.0121	-162.822	-139.734	29.3317
-144.511	-169.619	-131.96	-217.589	-10.311	-99.75	-3.7361	-49.9626	-151.917	-133.187	-50.9144
-158.521	-159.178	-161.247	-204.888	-9.2685	-121.402	-9.0779	-51.1532	-163.214	-160.45	-34.5503
-130.128	-133.622	-165.999	-216.04	-13.0692	-118.998	-8.3472	-52.2794	-164.072	-156.525	-24.6883
-192.938	-109.341	-144.179	-212.308	-3.1381	-113.329	-34.9716	-55.81	-150.933	-132.532	-42.3224
-166.461	-121.405	-140.859	-244.662	-9.9627	-108.06	-40.5647	-61.8421	-150.01	-156.321	-22.9995
-181.623	-135.451	-148.281	-206.237	-8.3079	-120.183	-1.3264	-64.2266	-149.789	-146.759	7.3129
-175.772	-116.737	-133.722	-247.685	-8.5359	-72.2899	-9.0522	-64.7064	-154.104	-154.571	-23.0561
-147.683	-98.734	-147.586	-186.555	-7.3349	-115.519	-12.925	-68.2425	-133.858	-154.808	-18.4387
-185.583	-123.196	-134.836	-200.988	-5.5038	-117.182	-3.1653	-103.876	-157.991	-163.09	-24.926
-194.225	-106.606	-129.112	-203.177	0.5627	-93.369	3.9319	-55.5263	-157.064	-152.244	-19.5299
-172.933	-115.241	-135.465	-203.556	-3.7921	-81.5617	-21.8325	-61.0179	-143.382	-168.344	-31.698
-157.779	-114.959	-160.132	-207.11	7.1395	-122.723	-7.218	-51.7933	-162.904	-145.917	-29.134
-160.152	-118.03	-133.558	-226.598	3.9124	-103.429	-17.8935	-109.775	-134.947	-131.242	-26.3978
-170.837	-110.576	-147.411	-208.559	-3.5626	-114.153	-25.7177	-61.4839	-136.537	-140.947	-17.7081
-204.968	-135.357	-131.396	-214.661	-0.0537	-84.9741	-6.8022	-39.7171	-157.289	-142.078	-29.5761
-166.36	-109.241	-139.627	-203.634	0.197	-96.1589	-21.586	-49.2845	-148.616	-132.697	-26.2484
-180.554	-104.149	-149.014	-204.564	-11.2833	-79.2687	-12.3475	-55.5347	-166.442	-139.099	-20.5216
-155.662	-137.124	-135.649	-203.079	-4.8015	-122.208	-7.4139	-45.1177	-168.858	-130.602	-26.796
-183.69	-125.693	-120.744	-218.185	0.9553	-81.4183	-8.713	45.8303	-168.101	-142.556	-32.9076
-176.651	-115.529	-125.144	-200.962	-9.217	-123.246	-16.2348	-109.748	-145.086	-137.859	19.6989
-172.709	-127.516	-150.32	-208.747	-13.4717	-65.9445	-26.8016	-69.3971	-158.243	-144.441	-28.2209
-156.004	-137.699	-135.2	-207.367	-8.6607	-76.0629	-23.0949	45.899	-131.074	-138.491	-26.1434
-167.591	-119.702	-134.931	-202.991	-3.6768	-90.2272	-30.625	-69.2229	-173.222	-129.047	-28.0448
-166.859	-117.825	-141.501	-211.654	6.007	-66.5309	-40.04	-99.6098	-166.754	-149.24	-33.9014
-190.971	-114.678	-136.648	-204.751	6.6649	-78.5892	-8.0964	-63.1596	-159.434	-119.459	-26.9541
-191.278	-115.765	-141.166	-187.177	10.8589	-79.1002	-19.3523	-61.754	-154.995	-152.977	-29.197
-177.22	-122.802	-147.227	-183.169	22.9607	-119.264	-16.156	44.4753	-147.192	-116.688	7.1165
-174.649	-97.2397	-139.01	-202.589	8.6785	-125.427	7.0383	-109.594	-157.421	-128.973	-13.4841
-163.575	-110.762	-154.812	-215.706	-7.5555	-118.99	-102.292	-49.0571	-152.694	-127.526	-17.0514
-152.821	-137.019	-149.216	-200.216	-3.4394	-117.811	-5.2423	-51.7585	-145.268	-131.436	-21.5881
-173.831	-153.134	-173.35	-234.203	-1.1833	-84.5206	-40.5606	-91.4137	-159.221	-127.849	-10.2102
-179.484	-143.73	-140.44	-217.135	-10.0282	-66.8822	-40.4612	-61.1585	-144.607	-121.948	22.0961
-170.907	-109.443	-164.454	-210.39	-1.7649	-73.5987	-18.2606	-61.9495	-146.904	-139.672	-3.8619
-163.83	-122.537	-133.138	-234.99	-5.8129	-124.348	-21.9434	-60.4881	-165.952	-131.42	-59.4094
-173.018	-107.636	-128.92	-191.385	3.9108	-73.7867	-18.5995	-67.7912	-161.675	-137.099	-16.6029
-158.294	-105.063	-98.9589	-213.475	0.0027	-80.511	-16.2682	-63.7239	-164.786	-121.378	-37.7406
-169.867	-89.1303	-122.142	-218.396	-3.3176	-103.225	-8.5046	32.0553	-154.997	-223.606	16.1528
-176.37	-99.8795	-120.283	-211.442	-1.0247	-78.1946	-8.3149	-58.2428	-167.333	-102.569	-25.5406
-172.914	-101.785	-118.197	-210.682	1.2495	-121.199	-9.1386	-58.5883	-167.692	-119.073	-20.1755
-178.642	-90.4182	-113.263	-184.21	-5.2347	-116.394	-39.4619	-56.275	-154.781	-115.225	-28.9392
-170.061	-87.2362	-121.031	-206.646	7.3046	-82.8226	-27.4375	-66.288	-164.94	-109.669	19.7158
-142.129	-98.826	-137.501	-206.373	15.4339	-125.989	-13.7016	-67.7461	-153.344	-139.636	-29.1074
-181.305	-103.379	-115.383	-188.596	-5.167	-78.5329	-12.818	-61.7704	-149.951	-132.991	-34.6992
-178.707	-85.4044	-104.593	-193.791	-1.0583	-84.8001	-20.9559	-67.2025	-156.663	-141.479	-33.3221
-176.9	-101.526	-120.268	-190.285	-1.1774	-114.241	-7.5564	-66.8666	-160.185	-119.079	-59.4181
-182.261	-99.9631	-87.785	-200.269	-7.8716	-118.191	-39.9828	-83.4417	-98.7414	-133.474	-20.168
-195.401	-90.6101	-122.728	-201.224	-2.3926	-121.95	-22.9586	-65.1372	-146.549	-138.264	-11.0037
-173.147	-86.8429	-124.346	-243.465	1.2988	-115.762	-15.4506	-66.5033	-165.637	-121.56	-21.9267
-170.887	-90.899	-123.669	-213.243	-3.9664	-122.616	-12.5135	-62.232	-158.585	-146.4	-25.9226
-187.996	-93.1243	-118.253	-239.494	-2.4444	-73.4076	-13.4862	-60.6896	-158.185	-134.483	-59.7642
-199.486	-91.4316	-132.825	-212.324	-15.0142	-122.597	-40.4931	-52.894	-160.945	-111.911	-29.6627
-160.337	-90.4539	-114.464	-194.527	-12.223	-118.37	-5.2744	-83.293	-152.529	-126.103	-10.3185
-177.479	-94.6682	-114.87	-216.689	-17.6601	-122.221	-40.7941	-69.3466	-160.074	-113.467	-26.8669
-183.435	-93.3524	-116.622	-208.389	-20.7321	-101.795	-1.1358	-63.4835	-141.636	-125.622	-89.137
-193.436	-93.4559	-116.003	-208.416	-22.767	-118.489	-16.5121	-57.6129	-152.502	-119.258	-21.5742
-189.612	-89.4827	-140.441	-219.837	-19.0649	-73.1921	-24.6588	-68.8571	-178	-135.914	-28.7978
-172.732	-93.7771	-124.507	-214.567	-22.6018	-120.187	-16.4815	-51.432	-164.073	-138.256	20.3944
-176.503	-90.3854	-118.508	-193.181	-8.5743	-124.902	-8.1097	-109.294	-158.495	-158.812	-23.284
-186.81	-100.186	-130.457	-197.43	-14.442	-120.626	-13.1816	-44.8961	-155.952	-163.361	-32.0069
-175.529	-85.3596	-114.61	-203.412	-10.345	-68.4173	-9.4615	-65.3562	-151.108	-154.991	-15.2937
-177.836	-97.402	-129.706	-218.78	-0.3246	-80.3819	-35.4008	-65.7731	-165.639	-159.009	-18.4755
-183.302	-90.9943	-141.791	-219.524	7.1451	-115.574	-25.2956	-46.5365	-149.878	-184.751	7.6294
-162.334	-102.942	-142.926	-207.111	-6.2585	-118.267	-40.9051	42.5161	-142.076	-160.097	-16.8341
-176.054	-89.7121	-127.603	-236.697	-12.6039	-79.789	-3.2342	-16.328	-150.705	-197.714	-6.9632
-182.593	-87.8632	-134.157	-233.07	-6.6933	-101.081	-27.6953	-18.7069	-149.488	-190.692	-32.3497
-185.332	-106.434	-136.199	-219.468	-6.1113	-85.7839	-19.2538	-14.6036	-86.714	-164.549	-23.3592
-169.304	-73.3082	-122.927	-213.695	-28.3245	-79.0984	-15.489	-98.357	-157.829	-165.553	-33.0319
-197.387	-113.82	-135.384	-240.272	-19.8333	-82.6555	-3.9451	-9.0025	-160.667	-169.254	29.2544
-190.355	-92.9993	-126.832	-262.26	-6.8934	-14.8535	-15.0868	40.7525	-170.698	-158.627	-18.4909
-191.16	-89.8616	-125.335	-246.244	6.8385	-19.4774	-35.1788	40.7014	-178.749	-153.191	-18.5219
-202.661	-103.65	-144.669	-258.235	-2.327	-124.711	-21.9295	-63.5738	-162.922	-140.575	-29.7066
-156.946	-98.3835	-136.855	-246.114	-3.6328	-73.0872	-13.5846	-97.2428	-178.496	-121.716	-23.5569
-192.118	-111.472	-111.985	-267.876	9.8509	-84.5532	3.7081	-74.7632	-173.433	-148.295	-63.3071
-186.242	-110.995	-115.628	-229.777	-78.5345	-72.4832	-28.2301	-64.2072	-159.686	-129.893	-25.3988
-175.243	-88.7721	-128.717	-265.301	0.1945	-122.913	-4.7423	-58.2838	-165.455	-142.836	-25.4899
-171.734	-105.529	-133.173	-218.599	2.6735	-72.0595	-40.1864	-53.3761	-168.222	-145.499	-34.2042
-185.45	-117.91	-125.952	-267.347	2.8829	-85.6206	-14.2157	-66.6371	-149.451	-143.964	-26.9226
-164.434	-106.01	-121.061	-256.941	6.7766	-113.784	-17.7736	-37.5015	-148.844	-125.045	-20.0023
-188.85	-110.983	-121.276	-243.732	7.1321	-116.649	-39.5946	44.6865	-148.241	-122.472	-25.2821
-192.407	-119.034	-137.199	-275.897	6.191	-116.098	-13.0697	-50.0588	-152.3	-138.178	-22.5499
-180.699	-103.159	-133.663	-261.469	4.5782	-65.9202	-6.8727	-73.7888	-147.542	-131.451	-20.3288
-173.045	-98.4695	-134.57	-220.361	2.0752	-102.192	-102.044	-59.8848	-158.291	-139.569	7.1786
-185.79	-110.822	-132.403	-229.295	3.2594	-103.319	-4.1985	-62.981	-154.446	-138.638	-26.8241
-175.088	-97.7036	-139.609	-240.429	0.0269	-78.7285	-5.1764	-66.5094	-153.943	-125.12	-15.3125
-167.879	-103.6	-102.543	-255.145	1.6016	-64.8087	-14.8628	-66.8879	-159.491	-126.654	-23.7028
-144.306	-109.35	-107.35	-226.281	6.7018	-125.965	0.2349	-56.5728	-142.824	-142.598	-43.145
-177.954	-102.945	-96.7513	-250.975	-1.2236	-115.775	-22.1726	-102.346	-160.629	-145.035	-12.6726
-159.492	-105.063	-96.1992	-232.062	2.7958	-90.081	-17.5032	-59.1615	-159.772	-132.107	-12.5955
-162.132	-108.383	-96.3748	-227.664	-5.6895	-116.801	-2.884	-73.7179	-167.586	-56.4936	-17.2367
-189.267	-104.553	-127.566	-229.925	-11.38	-115.027	-8.0733	-66.3536	-171.555	-137.335	-22.3901
-200.559	-88.4218	-120.434	-245.688	0.6005	-122.143	-21.0164	-58.5319	-167.132	-139.26	7.4134
-208.556	-99.4085	-127.267	-230.092	-4.5556	-124.789	-15.2757	-62.5029	-166.793	-117.566	-19.3001
-189.586	-106.955	-110.601	-258.767	-6.091	-118.332	2.2624	-66.9557	-159.577	-134.907	-25.6557
-180.388	-109.106	-113.781	-255.124	-14.2398	-103.307	-16.2205	-60.0038	-165.361	-134.792	-26.1042
-176.166	-116.042	-90.013	-245.313	-18.6414	-79.1184	-15.3136	-80.7255	-163.288	-134.497	-33.0165
-158.271	-123.676	-115.471	-261.572	-20.7275	-122.248	-41.0058	-58.4016	-162.84	-137.644	7.3851
-206.645	-114.064	-117.58	-246.371	-25.1924	-117.217	-15.4184	32.0908	-173.37	-141.173	-25.9253
-148.317	-115.889	-118.435	-246.669	-29.3865	-78.829	-18.0877	-73.7695	-168.23	-141.78	-24.3119
-177.351	-119.18	-87.732	-229.48	-35.8344	-122.316	-30.6025	-62.7864	-165.455	-109.421	-30.3187
-194.491	-95.1136	-103.805	-249.339	-17.8854	-76.1889	-8.4794	-69.4778	-170.052	-140.067	-24.2106
-198.33	-119.289	-105.081	-262.78	-26.6419	-80.8069	-24.7358	-66.7112	-157.546	-162.007	7.5312
-194.084	-108.809	-110.407	-260.955	-29.3311	-125.556	-23.7099	-69.6699	-154.316	-134.779	-14.8659
-201.819	-105.254	-124.791	-267.588	-34.1416	-125.649	-13.3888	-71.2129	-152.698	-179.33	-20.5976
-184.935	-111.446	-84.8138	-244.942	-21.7483	-66.2007	-17.9435	-93.5159	-132.179	-135.919	-28.1913
-163.412	-123.447	-92.82	-234.999	-20.7845	-79.1059	5.7936	-83.4241	-161.329	-155.766	-14.177
-190.298	-103.782	-91.4701	-256.555	-26.2433	-74.4147	-40.4514	-73.3375	-155.175	-144.531	-14.0608
-180.546	-96.8838	-88.0292	-248.067	-31.6746	-73.8807	-60.9701	-74.4535	-161.538	-158.333	-22.9255
-181.848	-100.379	-123.302	-232.551	-30.0587	-80.9174	-6.8871	-90.2516	-161.7	-164.458	-20.6755
-198.869	-87.9712	-111.023	-235.015	-10.2085	-66.9901	-12.817	-82.9557	-150.096	-154.863	-14.7487
-175.267	-110.015	-86.9341	-230.913	-21.6716	-59.348	-15.875	-73.1436	-158.033	-63.3567	-32.4468
-191	-113.36	-94.773	-214.992	-14.353	-124.879	-40.3862	-62.9924	-147.294	-183.976	-33.5959
-164.857	-97.5495	-91.0462	-223.641	-16.4322	-65.7785	-17.0112	-83.4311	-176.378	-144.37	-37.907
-150.201	-103.177	-97.91	-247.877	-20.8274	-73.971	-40.2695	-94.8769	-167.472	-175.151	-30.9444
-189.719	-78.6789	-117.519	-246.109	-20.3493	-65.2278	-2.9733	-126.819	-154.278	-61.6707	-17.7697
-188.081	-87.7967	-87.7575	-225.612	-20.2595	-78.6369	5.4998	-79.0943	-155.867	-88.8169	-39.2091
-188.503	-105.46	-92.1964	-244.472	-5.1466	-81.4755	-16.9183	-112.391	-159.216	-107.453	-18.8077
-100.578	-88.1304	-119.35	-276.347	-15.812	-80.9715	-35.3227	-44.4132	-138.99	-88.1869	-17.8561
-105.689	-92.4391	-110.527	-260.661	-3.8253	-79.4912	-20.8382	-83.2615	-132.784	-110.989	-28.6602
-189.434	-115.333	-91.4359	-247.059	-19.0623	-74.7675	-1.1218	-118.91	-157.809	-108.222	-0.3569
-163.326	-110.733	-115.348	-230.023	-16.417	-103.578	-35.2838	-75.3435	-166.941	-96.6766	-89.9832
-172.224	-90.4828	-125.922	-257.511	-16.3568	-79.8456	-15.9563	-84.1085	-168.443	-92.4427	-20.8621
-183.303	-95.4226	-139.345	-230.576	-34.7271	-76.4622	-19.5539	-101.31	-152.598	-108.218	-21.8921
-130.855	-100.718	-100.875	-259.635	-18.4372	-87.2597	-24.403	-44.4181	-147.306	-77.4384	-29.1679
-180.663	-97.9652	-160.66	-236.973	-12.844	-83.5941	-9.5886	-94.1682	-119.395	-103.063	-19.1215
-193.573	-115.283	-121.383	-230.536	-6.3616	-81.7926	-7.6955	-103.237	-133.057	-109.957	-18.8998
-176.075	-108.872	-110.203	-244.929	-12.7421	-84.1797	-40.3165	-95.9363	-138.135	-133.477	-21.0454
-179.249	-106.798	-93.3831	-248.548	-17.3776	-81.4266	-0.3366	-90.0446	-82.7589	-168.683	-23.4705
-170.825	-102.66	-139.101	-241.961	-15.3642	-64.9538	-6.9233	30.8835	-141.242	-163.655	-11.4257
-185.507	-103.704	-102.021	-253.978	-21.3283	-68.0848	-102.354	-90.8867	-141.209	-177.83	-12.8023
-165.388	-100.76	-102.048	-234.286	-28.0143	-82.8977	2.8313	30.3198	-141.917	-145.747	-34.9966
-148.437	-98.8838	-98.6242	-230.095	-14.1028	-78.5022	-6.726	-118.487	-147.384	-146.689	29.2955
-174.663	-107.545	-124.725	-247.859	-29.8702	-71.5785	-18.9869	-75.9943	-147.227	-120.184	-36.845
-153.012	-116.283	-137.366	-220.48	-50.3886	-83.6265	2.3866	-90.3597	-243.353	-158.584	-23.6492
-141.166	-103.25	-108.005	-217.688	-9.6024	-122.991	-16.3591	-59.4153	-136.849	-177.21	-23.8987
-153.177	-107.758	-139.924	-249.818	-22.8145	-66.3411	-6.3245	-90.4074	-132.034	-155.7	-14.1856
-155.566	-118.079	-119.744	-246.076	-18.0958	-81.5277	-40.6277	16.4292	-127.21	-134.864	-20.7061
-131.583	-118.75	-125.794	-229.544	-26.1247	-122.475	-16.927	-46.488	-141.358	-148.397	-15.9089
-166.459	-108.257	-126.351	-239.001	-21.368	-117.583	-16.6137	-85.4784	-135.588	-131.983	-17.014
-148.819	-102.686	-142.272	-239.665	-12.0347	-66.1518	-24.0515	-71.3305	-148.664	-142.677	-21.3294
-151.875	-142.8	-155.482	-257.539	-19.1997	-124.93	-37.1211	-69.4749	-138.587	-151.796	7.1671
-171.511	-103.14	-134.472	-235.883	-22.5782	-88.3149	-22.0692	-85.4159	-141.331	-152.076	-18.8122
-186.643	-131.322	-152.103	-196.33	-13.8582	-120.305	-4.7369	50.2668	-260.365	-151.531	-23.5499
-155.056	-110.883	-131.479	-226.278	-9.1463	-80.8591	-20.9326	-86.4451	-139.584	-137.366	-26.2552
-132.622	-93.6507	-140.369	-231.935	-13.1028	-72.8019	-22.5522	-93.6785	-153.04	-150.906	-34.3215
-149.412	-97.4802	-133.296	-225.018	-30.1207	-121.696	-8.9213	-92.7201	-150.022	-139.461	-25.955
-137.559	-113.673	-112.006	-202.066	-13.7356	-78.7253	-12.5213	-74.9111	-152.443	-127.579	-16.0822
-132.567	-125.905	-122.913	-191.663	-11.6861	-72.0429	-17.7013	-75.9565	-147.753	-120.554	-26.5331
-136.905	-109.442	-130.04	-212.545	-21.6608	-120.7	-17.3726	-66.9512	-144.421	-121.668	-26.1343
-133.009	-128.894	-116.206	-209.579	-12.3818	-120.707	-26.4693	-125.429	-140.553	-131.131	-15.9634
-156.266	-79.0452	-147.951	-192.321	-23.7988	-114.335	-24.3525	-57.6554	-137.551	-132.8	-26.4903
-164.578	-73.2364	-146.396	-201.341	-10.4683	-65.795	-27.3839	-73.0671	-151.999	-132.767	-11.3886
-145.969	-113.153	-109.608	-249.044	-23.8267	-72.8533	0.091	-107.121	-157.379	-141.561	-6.2491
-141.241	-99.9024	-97.9256	-230.772	-32.6623	-66.7278	-12.1229	-80.9939	-155.692	-144.569	-0.6559
-149.564	-110.509	-114.734	-239.576	-15.1728	-120.91	-38.3545	-113.777	-146.776	-137.773	-14.1855
-164.065	-121.339	-113.121	-245.736	-24.1902	-120.785	-38.1777	-117.126	-155.201	-153.288	-17.8014
-173.585	-102.659	-146.205	-199.429	-10.1592	-104.765	-33.9451	-73.7141	-172.116	-152.212	-77.3162
-167.223	-110.671	-120.698	-200.293	-8.5095	-120.715	-25.9684	-60.961	-158.528	-144.239	29.258
-159.103	-108.32	-124.89	-199.74	-24.7645	-119.705	-38.1133	-67.1357	-162.575	-137.013	-19.137
-153.123	-114.683	-112.129	-210.156	-23.8142	-122.586	-26.2839	-63.844	-161.634	-137.282	-28.5086
-144.49	-125.757	-115.192	-222.275	-3.748	-119.892	-8.8333	-52.757	-159.504	-155.355	-14.4765
-128.892	-115.883	-110.201	-213.883	-8.8349	-116.12	-19.4323	-64.9592	-172.748	-149.437	-19.706
-136.826	-125.273	-117.381	-234.296	-0.2289	-120.891	-38.7611	-69.5929	-145.834	-141.377	-21.2036
-134.154	-114.287	-124.035	-229.794	-8.9393	-80.5674	-25.0224	-74.2297	-152.552	-127.054	-16.3741
-159.695	-121.31	-111.587	-211.25	-18.0674	-100.238	-7.1899	-56.5901	-140.341	-141.631	-13.2132
-142.532	-117.776	-104.623	-203.829	-14.1081	-103.387	-5.3939	-81.0739	-147.47	-144.418	-23.3089
-124.37	-121.791	-101.58	-216.433	-5.0582	-64.908	-20.9911	-73.8435	-153.363	-125.829	-63.3395
-140.048	-132.376	-119.405	-206.264	-12.4415	-80.1876	-36.0254	-90.0248	-140.85	-142.134	13.8609
-138.856	-114.233	-133.048	-247.012	-5.3503	-81.1163	-35.4514	-73.1493	-88.4297	-144.866	-26.034
-143.84	-119.573	-119.047	-219.284	-5.61	-73.6621	-13.2274	-80.777	-131.842	-142.867	-19.1925
-131.048	-122.165	-140.027	-209.21	-10.2558	-65.7903	-12.6942	-97.5807	-156.849	-160.144	-105.137
-135.015	-111.085	-138.53	-216.526	-12.9587	-78.8282	-18.0519	-81.8453	-144.114	-150.684	-21.2962
-157.261	-109.15	-119.242	-208.71	-6.6611	-72.9172	-18.156	-85.2476	-145.999	-142.6	22.1415
-139.416	-118.317	-136.685	-204.919	-10.2307	-85.6924	-11.6558	-90.1614	-149.17	-140.172	-31.0758
-140.512	-133.392	-125.695	-212.553	-14.4424	-83.6609	-26.6106	-81.9757	-161.58	-119.918	-35.3115
-132.715	-125.41	-115.261	-211.534	-16.716	-85.5585	-37.4389	-86.0375	-141.268	-150.364	-34.0125
-161.804	-131.709	-124.283	-213.723	-20.3729	-85.303	1.5643	-88.484	-152.138	-130.868	-30.9678
-151.058	-143.713	-113.646	-243.594	-15.7112	-75.1001	-102.147	-88.9442	-155.881	-160.147	-39.2883
-150.394	-120.039	-118.218	-200.124	-26.5622	-78.9188	5.5436	-80.8636	-169.027	-151.94	-37.1398
-136.518	-127.391	-118.117	-209.623	-33.6582	-87.6058	-5.9858	-90.9641	-156.981	-157.597	-32.8177
-140.466	-101.937	-122.534	-207.766	-27.3515	-79.8575	2.7859	-103.263	-148.324	-141.499	-38.191
-171.674	-95.5927	-124.123	-213.809	-18.2528	-87.9842	-0.1299	-81.7404	-149.072	-137.85	-23.6815
-173.119	-91.6978	-137.879	-185.266	-15.3364	-80.2167	-3.2911	26.4958	-149.677	-138.372	-23.5403
-171.669	-100.876	-141.35	-220.347	-16.7353	-84.1053	-102.082	-83.1995	-153.808	-151.04	-37.5417
-158.942	-103.582	-147.544	-214.395	-20.0902	-73.8128	-27.3075	-94.6524	-154.454	-145.65	-23.777
-183.113	-104.531	-119.401	-213.258	-26.0935	-80.4015	-8.8856	-94.8491	-144.227	-130.342	-24.4711
-174.06	-123.844	-124.027	-203.585	-25.6059	-75.0641	-7.0043	-102.758	-170.667	-149.983	-24.7333
-171.197	-86.6562	-125.994	-215.874	-16.8125	-65.3819	1.5101	-86.1142	-168.984	-139.435	-37.5093
-181.529	-112.008	-104.216	-207.88	-12.651	-76.0275	-22.4377	-81.9605	-159.126	-129.658	-20.6153
-183.941	-130.977	-126.468	-192.632	-10.8083	-76.2653	-18.7328	-88.9251	-159.177	-137.613	-41.5499
-195.778	-123.085	-121.051	-206.533	-22.8622	-79.8227	-6.3093	-107.097	-164.014	-136.487	-29.4118
-182.291	-139.523	-124.686	-212.368	-19.2138	-81.9731	-4.0138	-87.8425	-161.038	-141.77	-39.0751
-173.866	-114.08	-139.539	-221.921	-36.4244	-78.9072	-39.8297	-49.4749	-158.44	-145.34	-29.1319
-177.219	-118.782	-104.965	-209.673	-22.108	-86.5419	-2.4521	-29.4986	-154.778	-140.612	-20.4456
-162.137	-122.732	-113.383	-204.704	-25.6775	-122.851	-39.6601	-60.161	-158.02	-144.869	-18.7625
-148.216	-144.613	-145.033	-187.109	-25.0737	-78.0494	-16.5172	-74.0446	-146.448	-183.471	-12.207
-184.756	-161.569	-134.498	-192.098	-31.5288	-80.0813	3.4025	-81.5572	-140.294	-139.387	-49.88
-164.548	-157.491	-116.845	-184.307	-44.3637	-59.566	-8.4488	-109.003	-147.921	-115.291	7.465
-200.911	-156.172	-132.549	-219.587	-25.6497	-73.1353	6.9313	-71.5568	-137.79	-55.3478	-22.2562
-182.521	-133.282	-137.473	-208.304	-24.2988	-80.4335	-1.3263	-82.316	-144.338	-136.228	-23.5766
-177.615	-154.326	-131.986	-221.993	-43.0792	-66.7353	1.392	-110.33	-142.887	-130.198	-6.9627
-173.384	-156.253	-100.195	-207.934	-50.3694	-67.7366	37.4652	-95.6418	-160.609	-140.567	-19.5003
-193.193	-141.344	-117.997	-218.295	-27.2257	-59.2784	5.4889	-80.8054	-144.171	-144.055	-32.5635
-175.262	-158.494	-107.587	-194.609	-38.8093	-72.7038	-4.7222	-69.4857	-153.459	-135.709	-29.6962
-162.645	-139.736	-118.277	-220.526	-24.9368	-89.4209	-15.1826	-99.8746	-155.538	-144.657	-20.3912
-187.592	-135.517	-152.266	-242.144	-45.402	-81.5793	-7.057	-107.176	-163.478	-137.342	7.9303
-178.628	-139.161	-128.751	-212.871	-28.5264	-76.4342	-59.2316	-103.545	-143.268	-147.682	-20.1332
-190.853	-119.241	-109.683	-243.918	-37.1972	-76.3941	-101.814	-85.6415	-151.73	-148.667	-25.2652
-179.761	-153.429	-112.153	-257.487	-43.2243	-89.3944	-12.1146	-82.555	-155.098	-160.909	-23.0159
-167.811	-145.314	-140.47	-242.911	-48.7194	-78.4136	25.0551	-68.1665	-150.008	-126.74	-34.54
-168.815	-128.457	-129.014	-256.735	-34.3275	-80.3188	37.5099	-82.2598	-158.609	-137.339	-11.8825
-193.923	-129.897	-150.267	-221.412	-21.2149	-88.671	-1.3602	-90.6974	-137.953	-114.257	-14.3923
-196.291	-142.017	-125.768	-249.856	-25.9683	-79.6936	-18.0505	-86.8944	-142.16	-132.606	7.1854
-176.767	-146.403	-121.557	-256.496	-25.1608	-82.4831	-7.011	-82.4794	-166.303	-112.503	7.2782
-183.656	-135.366	-130.183	-245.4	-41.7978	-80.8964	-22.3208	-102.98	-153.827	-140.089	-29.4119
-101.484	-127.701	-120.142	-243.494	-20.3759	-74.7681	-18.6	-87.4194	-158.08	-124.85	-21.477
-189.367	-115.64	-115.3	-224.548	-50.7895	-76.9803	-23.5155	-84.0003	-172.814	-50.9854	-21.2573
-187.012	-119.119	-139.071	-218.071	-29.4922	-73.0258	-40.826	-73.22	-151.271	-151.796	-21.4293
-202.272	-115.657	-115.382	-210.143	-35.8283	-73.3395	-22.8833	-58.4097	-150.66	-151.828	-25.5802
-199.402	-84.1522	-145.557	-225.573	-29.1959	-90.3241	-7.2426	-81.5564	-163.631	-136.908	-20.5257
-99.023	-89.642	-144.87	-240.099	-25.6681	-86.8775	0.1503	-90.3628	-159.42	-149.43	-14.3546
-193.897	-114.173	-114.689	-219.163	-23.0028	-67.5547	-14.493	-73.8041	-144.251	-158.856	-9.1453
-178.729	-102.078	-131.531	-209.532	-18.121	-80.0433	-4.6768	-88.6586	-158.209	-167.5	-19.8231
-172.423	-85.0072	-125.657	-210.883	-20.4967	-79.0714	-7.1449	-113.825	-140.004	-155.824	-11.1413
-194.594	-109.699	-107.084	-212.789	-22.8621	-81.3494	-3.5011	-107.106	-139.608	-157.546	-5.509
-195.103	-123.66	-123.111	-211.712	-27.1624	-81.9611	-40.1229	17.0577	-149.595	-121.638	-31.7375
-167.72	-134.054	-132.326	-237.555	-27.3004	-71.1276	-6.5556	-83.1433	-157.55	-177.155	-19.2743
-185.047	-112.194	-136.093	-238.275	-32.4651	-87.7101	-11.9915	-82.1379	-159.056	-135.848	-21.9698
-179.659	-124.275	-140.488	-249.891	-56.7428	-85.4706	3.284	-83.1422	-160.105	-188.884	-14.363
-193.136	-100.67	-107.315	-240.174	-53.7934	-65.5824	-24.3108	-103.969	-155.299	-134.152	-17.3888
-189.51	-97.9559	-108.24	-230.316	-49.3718	-80.102	-21.519	-96.7808	-136.675	-137.125	-17.1786
-168.538	-99.3377	-136.82	-224.285	-48.3926	-80.4466	-14.8612	-91.6993	-129.912	-131.175	-16.6141
-166.592	-80.8065	-128.286	-234.702	-43.4376	-86.9994	-19.6417	-81.0531	-128.907	-132.358	-14.9541
-129.691	-107.548	-151.073	-242.474	-37.4234	-73.0922	-13.9192	-85.2641	-148.287	-177.11	-21.2874
-100.093	-114.349	-143.751	-254.192	-33.4027	-87.4907	-14.2776	-85.3691	-139.431	-134.357	-33.3192
-140.651	-88.4929	-143.563	-238.364	-28.4183	-66.6082	-23.2612	-97.2885	-168.157	-56.411	-28.8752
-127.977	-104.945	-166.482	-235.235	-8.991	-67.8225	-18.0159	-90.0883	-147.55	-146.15	13.5271
-124.064	-111.786	-143.546	-227.71	-21.7113	-77.5711	-8.1395	-65.6738	-127.392	-141.486	-18.7072
-108.651	-109.493	-163.33	-223.567	-22.9456	-86.5083	-40.3743	-86.1817	-153.379	-134.703	-25.5063
-110.802	-122.532	-143.231	-237.884	-13.3379	-76.0946	-22.8079	-83.2678	-149.133	-132.608	-35.5272
-108.872	-104.55	-152.715	-194.602	-17.1451	-72.9236	-15.3688	-71.9555	-133.58	-132.222	-15.9817
-118.832	-131.65	-151.523	-221.094	-14.2932	-86.221	-16.633	69.2844	-129.572	-160.902	-20.8885
-113.191	-110.037	-151.397	-221.573	-13.2897	-87.6937	-17.7265	-29.4827	-120.017	-141.044	-19.6691
-113.491	-109.508	-149.511	-251.093	-21.465	-88.3938	-28.5653	-74.1909	-125.076	-131.685	-24.5146
-116.28	-110.336	-144.12	-210.22	-24.4102	-76.9881	-17.5823	-95.8282	-127.63	-151.403	-16.9954
-142.131	-122.035	-152.506	-212.331	-5.8181	-84.9011	-20.9379	-85.4978	-130.506	-164.568	-24.8803
-129.369	-110.37	-124.023	-190.33	-19.7579	-71.2062	-34.9066	-94.6352	-127.734	-152.701	-21.4655
-133.295	-112.997	-113.613	-201.963	-21.1663	-72.6038	-23.4354	-132.212	-128.235	-146.157	-20.2332
-123.076	-106.994	-142.889	-223.101	-25.7441	-87.5368	-4.11	-79.198	-118.747	-63.359	-15.5954
-132.234	-102.089	-127.126	-213.329	-22.088	-70.9612	-59.3239	-87.1681	-121.62	-128.602	-5.9211
-120.465	-117.047	-163.086	-207.331	-25.8209	-84.1523	4.1494	-81.675	-142.877	-141.518	-12.0971
-130.746	-133.456	-158.698	-214.328	-6.691	-75.635	-11.9042	-90.6725	-136.293	-148.537	-13.7803
-104.622	-133.048	-144.581	-190.813	-1.4981	-79.5898	44.8376	-88.9797	-133.369	-133.647	-16.7282
-123.235	-118.69	-143.867	-189.689	2.3083	-84.1544	-21.359	-83.9804	-130.877	-133.705	-20.755
-111.007	-110.972	-149.857	-228.768	-10.8889	-113.776	-24.2046	-58.5231	-130.475	-151.876	-13.0407
-103.738	-109.443	-144.253	-205.305	-6.7244	-82.798	-40.9669	-82.3165	-133.674	-129.311	-19.251
-115.466	-96.3256	-148.809	-189.328	-21.4723	-83.8596	-35.4734	-93.6954	-121.53	-193.916	-15.4244
-97.7556	-106.895	-150.084	-188.723	-13.4104	-73.3371	-2.6642	-74.9552	-131.087	-178.26	-17.0526
-122.759	-120.52	-139.494	-196.722	-13.4849	-82.6688	-4.4349	-75.7863	-156.471	-136.24	-13.6732
-128.63	-112.183	-137.178	-210.102	-25.356	-87.3982	-26.445	-86.7119	-139.956	-137.051	-13.727
-99.9548	-101.428	-125.375	-230.175	-25.8232	-74.5436	-57.1688	-49.4511	-149.207	-164.533	-45.6257
-111.569	-97.9002	-143.338	-226.196	-22.8323	-82.1123	-7.6923	-100.132	-141.178	-144.593	-20.2444
-104.204	-114.627	-123.626	-204.63	-24.2155	-81.3952	-5.7406	-90.4686	-153.729	-125.316	-18.9249
-120.318	-123.153	-144.059	-227.824	-25.612	-88.1832	-19.5242	-84.1154	-82.7714	-163.872	-19.8355
-127.041	-123.685	-145.102	-231.666	-55.9788	-76.6567	-4.7397	-91.1466	-156.699	-158.672	-17.5318
-135.753	-149.425	-127.716	-220.745	-48.5533	-86.217	6.2208	-99.9588	-142.185	-160.959	-31.7732
-125.935	-157.259	-115.538	-210.701	-49.1232	-81.0355	-6.2225	17.0328	-136.754	-141.288	-35.7322
-98.1587	-175.641	-122.548	-204.743	-25.921	-71.9947	-19.4266	-74.9537	-135.118	-142.785	-22.9823
-94.066	-165.425	-127.512	-219.506	-21.8972	-86.3716	-15.2327	-109.658	-157.464	-161.7	-17.9195
-146.625	-179.009	-135.711	-192.067	-22.1767	-67.862	1.9567	-85.9299	-150.653	-152.667	-39.0175
-149.435	-163.312	-136.804	-195.961	-17.6755	-84	-15.037	-103.847	-148.351	-128.018	-28.5544
-96.6424	-182.596	-114.537	-203.885	-11.1532	-66.582	-17.6207	-81.9994	-164.887	-117.857	-20.7455
-104.759	-152.712	-118.957	-184.589	-22.1792	-81.3567	-13.8356	-99.6929	-154.828	-177.104	-18.5039
-94.2248	-154.073	-115.609	-216.694	-10.5922	-89.5279	-12.8246	-117.472	-165.593	-129.353	-23.5643
-205.374	-157.71	-143.818	-193.766	-13.2694	-87.8058	-5.2778	-113.399	-148.567	-181.132	-16.7567
-146.065	-142.28	-143.64	-185.23	-21.6694	-77.6037	3.543	-90.7685	-162.006	-118.617	-24.3362
-152.976	-145.077	-135.709	-218.617	-20.9365	-73.8517	-2.95	-85.8853	-156.226	-112.591	-12.8095
-93.8872	-120.777	-134.568	-184.633	-6.6846	-73.6198	-101.697	-65.8019	-169.66	-128.647	-10.5728
-152.968	-110.939	-135.24	-185.707	-36.6642	-78.6215	4.5463	-58.5582	-160.049	-77.4022	-30.5827
-93.1851	-109.035	-124.834	-203.783	-21.7743	-124.946	3.3658	-46.0699	-148.16	-129.288	7.6904
-152.864	-104.86	-126.967	-211.874	-29.9005	-118.218	-5.891	-62.732	-171.413	-119.348	-23.0936
-96.7415	-99.3546	-141.019	-202.871	-36.4569	-103.433	1.7784	-63.5837	-149.537	-117.004	-18.4603
-154.453	-70.1927	-112.028	-205.758	-60.7505	-116.687	-16.8362	-89.3703	-155.937	-133.109	-21.6216
-148.529	-104.846	-107.126	-204.109	-69.1167	-74.2503	1.0438	-64.7181	-160.64	-137.062	-24.3612
-95.0254	-100.175	-134.938	-204.76	-66.7197	-59.4785	-17.4474	-74.0777	-140.605	-152.109	-21.0063
-93.6491	-106.945	-135.542	-207.862	-27.2965	-73.038	-26.2463	-94.756	-152.136	-150.971	-42.1673
-103.643	-103.286	-150.486	-187.285	-48.5431	-90.3651	-21.4603	-83.8025	-155.855	-182.442	-21.1251
-104.731	-122.079	-122.305	-196.248	-39.122	-77.7573	-17.6155	-94.8167	-156.067	-171.492	-25.2661
-97.05	-109.507	-123.558	-209.417	-43.4855	-90.079	-12.7794	-64.1367	-153.387	-133.783	-30.5794
-96.5384	-124.133	-125.462	-201.279	-25.4191	-84.6874	-16.8428	-114.211	-151.482	-134.238	-24.2946
-114.318	-115.849	-137.769	-205.637	-26.3391	-71.3814	3.0468	-134.26	-157.166	-131.841	-29.5688
-110.037	-91.813	-164.41	-219.941	-44.3148	-79.0255	-35.0115	-85.2233	-158.893	-156.88	-30.0705
-148.427	-97.8904	-142.399	-198.479	-33.2884	-72.973	-34.8222	-74.5362	-156.994	-177.449	-28.3986
-199.991	-95.7114	-130.449	-206.604	-53.3593	-73.447	-27.3229	-68.5885	-98.713	-137.579	-30.3695
-150.999	-100.849	-149.048	-203.323	-39.8389	-81.5282	-22.6879	-117.128	-164.675	-143.462	-31.7988
-102.242	-112.405	-138.493	-202.367	-67.5471	-73.2501	-17.989	-91.3296	-174.318	-139.039	-29.1031
-102.979	-105.708	-128.272	-183.828	-47.4086	-118.907	-16.9098	-77.5485	-170.423	-136.489	-134.28
-102.062	-119.054	-137.066	-207.732	-35.974	-67.152	-15.3318	-93.565	-169.058	-134.938	-34.3226
-104.41	-117.252	-144.067	-183.136	-31.6051	-124.786	-9.4294	-84.5984	-154.678	-135.48	-35.8874
-93.8298	-89.6642	-130.839	-216.919	-28.5335	-116.361	-13.9205	-78.2618	-156.233	-137.87	-28.5122
-149.69	-75.972	-126.902	-190.434	-17.8963	-84.0594	-102.119	-129.647	-153.577	-130.777	-19.5407
-142.123	-85.0046	-124.722	-189.922	-24.2697	-82.0437	-0.463	-99.1011	-178.437	-126.286	-22.5293
-146.81	-81.0158	-153.961	-195.894	-26.7678	-86.907	-8.3807	-102.923	-164.167	-123.039	-23.2963
-152.448	-102.723	-138.001	-197.171	-31.0095	-90.125	8.3609	6.4124	-161.348	-154.812	-103.428
-102.67	-105.388	-160.849	-210.097	-30.21	-77.0127	-16.9061	-117.996	-173.374	-164.187	7.0132
-146.805	-103.185	-118.8	-208.303	-20.7359	-84.9714	-13.4141	-105.855	-157.465	-170.356	7.7831
-140.479	-88.2716	-117.977	-214.948	-40.5941	-80.6703	-12.3106	-114.829	-164.333	-150.671	-30.9521
-146.051	-75.2374	-118.507	-219.62	-25.1545	-75.7024	6.7581	-117.49	-161.474	-160.077	-32.0009
-150.732	-44.8217	-111.786	-197.588	-37.8661	-70.9981	3.3923	-85.8567	-129.999	-134.4	-16.254
-94.4607	-95.7814	-107.927	-205.627	-38.4598	-71.6861	3.4074	-103.296	-166.043	-220.833	-63.3804
-132.971	-81.4809	-115.35	-199.125	-34.8532	-80.0091	0.5272	-102.694	-167.213	-131.751	-30.0367
-146.772	-113.435	-105.761	-210.006	-11.2245	-83.2307	3.2774	-83.1077	-151.704	-120.955	-37.4936
-146.183	-103.45	-132.426	-201.838	-13.9799	-76.165	5.3477	-99.3443	-154.395	-112.221	-26.7361
-102.327	-66.1757	-122.956	-200.12	-14.6239	-87.5132	2.1932	-109.538	-157.291	-105.251	-19.2554
-116.161	-76.2138	-104.551	-209.749	-31.2856	-82.5739	2.7829	-82.5835	-140.094	-140.079	-20.9031
-148.989	-102.715	-161.812	-202.644	-39.3918	-83.954	6.2855	-94.8595	-169.503	-133.412	12.5622
-181.264	-90.4927	-178.591	-204.391	-43.133	-124.981	3.7229	-64.9902	-168.974	-56.4566	-59.4219
-117.486	-78.312	-123.196	-184.203	-39.2216	-64.9351	37.7889	-103.805	-162.782	-135.19	-16.5102
-145.854	-87.3368	-147.589	-200.449	-67.7548	-103.535	2.0212	-106.325	-162.242	-145.698	21.7265
-97.0319	-90.3998	-135.985	-196.018	-45.0403	-71.6982	6.3326	-118.827	-157.877	-130.357	-12.214
-150.128	-77.3454	-137.469	-220.083	-56.7546	-73.229	4.2138	-120.585	-152.691	-121.26	-17.5507
-199.995	-85.1587	-157.767	-211.79	-36.7475	-80.218	3.7882	-124.954	-149.835	-139.409	-21.3168
-153	-72.6609	-144.009	-185.786	-46.5588	-122.125	-3.0311	-110.947	-151.01	-140.037	-34.7633
-149.462	-98.5008	-152.572	-186.672	-45.4715	-84.5817	-39.8009	-131.799	-162.364	-146.161	-47.9284
-149.888	-101.941	-147.718	-185.106	-31.8149	-79.6224	-27.0061	-63.1796	-150.509	-147.814	-37.5324
-92.4111	-91.7853	-146.601	-201.667	-29.436	-65.0617	-15.5467	-69.1203	-167.797	-158.965	-138.526
-93.6538	-80.1556	-141.368	-192.502	-29.2367	-80.7383	-8.3852	-90.3521	-163.629	-134.048	-29.3654
-146.039	-73.6636	-151.594	-191.274	-48.8568	-81.7414	6.9781	-79.4329	-159.278	-131.746	-34.6634
-94.6215	-96.3544	-169.888	-203.662	-44.843	-85.0621	-22.1357	-109.093	-158.487	-169.134	-28.0015
-95.0935	-97.5313	-174.181	-211.396	-56.9678	-90.8471	-25.4216	-118.148	-159.87	-152.168	-29.4233
-107.356	-89.1899	-152.168	-202.992	-43.6916	-79.0673	-16.9946	-122.377	-167.604	-138.797	7.9741
-108.211	-108.396	-154.407	-201.63	-50.3306	-67.4339	-22.7717	-100.7	-157.973	-132.211	-25.7125
-146.725	-92.0304	-159.26	-224.723	-55.442	-89.8256	3.0553	-110.162	-153.908	-157.674	-33.0254
-149.591	-106.927	-178.718	-199.292	-40.7914	-78.4804	-3.9747	-125.428	-157.755	-140.647	-22.6081
-145.577	-105.795	-143.697	-185.249	-36.2941	-88.3031	2.0964	-87.3938	-155.387	-130.789	-25.3485
-154.362	-88.5044	-140.135	-210.523	-45.7758	-80.2911	-3.1246	-103.526	-163.644	-138.07	-33.6012
-152.378	-101.743	-131.984	-248.834	-37.1641	-86.233	2.631	-81.379	-168.071	-50.9456	-63.3598
-132.789	-148.031	-127.648	-234.047	-29.3188	-85.9664	-102.255	-75.824	-165.373	-136.437	-15.3358
-152.69	-150.942	-116.656	-233.446	-44.3575	-78.6959	-19.6025	-61.2809	-168.269	-122.365	-34.3992
-152.115	-145.155	-136.01	-236.766	-19.8058	-77.2855	-15.5804	-68.2625	-171.53	-132.927	-35.8732
-102.959	-129.231	-130.579	-238.497	-11.0295	-77.2843	-12.3725	-103.002	-158.806	-125.604	-31.7164
-146.582	-164.97	-94.7563	-216.259	-24.5133	-120.939	0.5473	-61.3909	-172.396	-56.4464	-37.2214
-152.736	-149.827	-115.557	-239.647	-22.581	-124.736	-15.7561	-66.1966	-168.832	-147.835	-23.8567
-105.553	-173.534	-130.004	-256.238	-35.7825	-70.9754	-11.5817	-29.4992	-151.005	-149.156	-24.8665
-94.4563	-164.377	-116.132	-269.962	-40.7576	-71.7206	-4.2181	-103.925	-147.541	-169.036	-39.9187
-149.162	-164.97	-115.869	-269.316	-35.0853	-72.3722	-13.1319	-85.872	-171.904	-101.28	-26.6956
-102.615	-144.857	-125.905	-248.838	-48.5059	-79.7842	-3.6834	-74.8741	-161.872	-104.52	-22.0459
-109.531	-152.176	-145.029	-244.46	-42.4224	-72.9421	-40.0421	-81.3631	-173.306	-147.871	-30.3797
-101.195	-153.819	-117.382	-238.285	-42.9186	-79.9502	3.8439	-29.4334	-148.496	-123.459	-30.2642
-97.5303	-157.534	-131.616	-278.578	-58.7994	-80.8826	-101.853	-91.4118	-162.964	-108.266	-28.1176
-122.858	-150.901	-152.059	-271.76	-30.1286	-75.6931	-0.9371	-87.7923	-161.722	-86.6354	-21.5684
-120.141	-157.034	-123.89	-232.256	-29.3291	-65.1806	6.8762	-73.7633	-164.558	-97.4827	-30.3711
-112.153	-127.875	-124.049	-264.317	-21.57	-78.0839	0.0078	-85.0682	-153.694	-119.951	-36.1472
-100.096	-138.058	-85.8317	-242.472	-30.3923	-114.734	2.6678	-59.1404	-159.089	-111.447	-47.0888
-104.965	-134.588	-120.105	-235.697	-31.5767	-74.522	3.2755	-82.3759	-156.32	-216.623	-56.6689
-108.154	-158.026	-99.5148	-232.063	-20.2864	-78.6631	-5.7348	-85.6455	-132.744	-113	-37.2946
-112.983	-148.707	-114.88	-230.197	-30.3311	-79.8673	-23.0113	-74.78	-151.023	-185.113	-34.4944
-98.394	-141.568	-87.0507	-221.218	-32.3186	-72.281	-34.9781	-109.544	-150.399	-146.411	-46.8723
-119.864	-150.941	-87.0163	-241.992	-24.3706	-119.817	-16.6178	-68.364	-150.226	-147.033	-41.7879
-149.961	-164.03	-101.984	-265.617	-42.2446	-84.4202	-6.5428	-82.1376	-163.941	-150.751	-47.0371
-119.07	-132.147	-102.616	-248.715	-21.2875	-79.9548	-7.9158	-109.658	-159.839	-138.655	-48.1381
-115.629	-138.321	-75.5572	-272.326	-28.4378	-74.2472	-13.7088	-82.8202	-170.675	-134.154	-43.2566
-103.876	-135.594	-107.844	-254.649	-34.4281	-72.3947	-16.7365	-94.0793	-161.393	-128.068	-52.7225
-146.831	-142.439	-95.2998	-249.542	-35.8809	-80.9772	-16.8466	-95.6057	-159.421	-129.912	-48.3588
-101.329	-139.725	-102.828	-246.737	-42.4194	-88.8818	-5.2994	-87.0372	-157.457	-123.638	-51.7545
-142.613	-138.997	-113.259	-268.861	-36.5967	-65.499	-0.7622	-74.0573	-171.573	-111.246	-57.402
-107.404	-137.63	-124.533	-192.071	-38.6351	-66.1228	-102.349	-79.0356	-173.888	-122.865	-56.7156
-118.744	-137.174	-133.397	-206.381	-23.8808	-121.015	-101.557	-67.2678	-157.231	-115.014	-45.6768
-104.835	-163.405	-123.706	-202.753	-29.6477	-83.8142	-6.8142	-81.5251	-171.425	-118.777	-52.4321
-95.1943	-138.2	-142.028	-201.966	-32.5221	-115.476	-7.4421	32.0997	-156.188	-127.789	-48.2579
-101.837	-150.583	-136.688	-205.253	-37.062	-81.013	-13.3612	-85.0056	-151.414	-114.374	-51.7151
-111.784	-161.949	-135.163	-192.035	-13.9619	-71.9721	0.7873	-80.2371	-142.23	-130.264	-48.0138
-100.721	-157.072	-114.762	-196.326	-18.5046	-81.8642	4.3385	-103.957	-145.655	-106.253	-49.8323
-108.921	-128.921	-126.395	-217.25	-23.9788	-72.1124	-2.5579	-103.226	-172.708	-118.438	-137.547
-97.1947	-148.044	-114.596	-203.077	-29.6799	-77.9314	-102.36	-65.1544	-168.138	-107.96	-42.2138
-99.0497	-161.042	-88.4939	-201.143	-18.1868	-72.6245	-18.9323	-81.3723	-159.261	-116.555	-138.585
-121.281	-155.944	-118.329	-204.957	-38.6323	-119.597	-11.9513	-68.9148	-144.076	-142.136	-54.4949
-107.97	-151.755	-119.066	-195.963	-31.1216	-64.8479	-9.5031	-80.7472	-157.644	-107.352	-37.1116
-102.145	-155.461	-149.591	-243.719	-34.7095	-73.2212	-15.2785	-68.3812	-163.87	-123.449	-42.1921
-97.0702	-143.461	-131.87	-200.466	-33.0201	-66.2868	-40.988	-66.7346	-155.452	-120.186	-49.0153
-94.1352	-155.629	-146.534	-203.297	-34.8123	-114.066	3.3883	-109.709	-144.434	-116.695	-46.4829
-104.992	-164.049	-145.096	-184.291	-27.6715	-125.683	-3.8669	-69.49	-164.809	-125.978	-35.3476
-96.8704	-165.739	-149.448	-204.298	-37.3744	-114.079	-39.9927	-109.215	-162.037	-110.242	-41.5005
-114.146	-178.993	-161.306	-194.392	-27.0969	-121.559	-5.0631	-105.511	-159.554	-128.092	-46.7064
-118.795	-172.411	-135.024	-205.618	-33.2597	-88.0109	-8.4048	-78.6274	-145.065	-155.229	-52.5854
-152.952	-186.833	-144.129	-204.478	-26.2801	-116.529	-4.4591	-111.224	-154.451	-148.799	-51.1373
-97.6288	-184.911	-169.521	-201.109	-24.3379	-77.918	-11.8664	-119.191	-176.444	-144.552	-42.3309
-111.287	-184.676	-138.672	-201.59	-38.6509	-81.0673	-1.3296	-116.103	-154.371	-133.16	-102.126
-110.129	-164.155	-138.197	-208.133	-47.9976	-78.3382	-8.8562	-147.309	-147.251	-104.643	-52.836
-94.8735	-173.99	-145.011	-206.158	-44.9831	-120.787	-101.82	-119.069	-164.108	-114.579	-29.107
-108.104	-185.856	-134.75	-242.404	-34.9783	-72.4769	-0.0139	-121.318	-165.315	-103.63	-40.4863
-99.2431	-170.654	-143.482	-207.833	-32.4787	-98.884	-12.0298	-103.694	-166.055	-118.971	-55.9041
-113.729	-160.379	-146.644	-243.947	-47.5927	-94.3277	-6.2061	-98.0862	-155.025	-114.099	-56.6715
-146.605	-191.177	-118.423	-213.587	-40.5647	-83.1124	-0.6246	-44.9111	-148.893	-120.525	-37.7852
-111	-170.407	-148.593	-211.126	-36.47	-99.904	-0.0274	-109.738	-164.239	-111.225	-40.7856
-149.779	-150.251	-124.095	-205.048	-28.7443	-77.9213	-13.6999	-15.999	-159.636	-103.175	-48.9332
-152.482	-150.35	-150.266	-217.918	-19.4927	-67.7496	-8.9493	-71.0106	-158	-121.849	-52.8212
-96.8598	-142.579	-129.771	-214.297	-31.1661	-77.4596	-2.7586	-62.4578	-157.524	-148.751	-41.5183
-100.529	-151.31	-108.205	-208.516	-31.5335	-68.2665	-4.111	-95.6631	-145.451	-131.19	-29.1628
-116.166	-147.002	-135.89	-195.3	-39.0505	-84.5098	-39.7252	-99.824	-150.985	-132.862	-50.3266
-107.632	-150.463	-127.194	-206.696	-27.9353	-81.9554	-8.4518	-89.4394	-167.378	-133.291	-33.3703
-100.172	-156.807	-134.631	-203.762	-35.0474	-123.101	-6.0937	-76.651	-167.806	-117.55	-138.51
-107.715	-158.119	-124.129	-202.731	-30.0182	-100.112	-1.2581	-57.8783	-149.915	-116.744	-68.9291
-97.0176	-126.836	-118.363	-215.674	1.1356	-66.4761	-4.615	-79.1255	-153.837	-117.516	-32.5237
-100.68	-131.156	-153.274	-196.361	-5.0512	-80.3019	-4.2269	-79.4249	-178.456	-156.478	-26.1872
-99.8728	-140.159	-138.407	-216.038	-14.3442	-88.1228	-3.0486	-88.8805	-157.378	-134.561	-30.8894
-112.915	-156.181	-148.274	-212.768	-22.1595	-85.4786	-6.365	-83.4622	-170.672	-134.41	-45.6758
-132.196	-140.52	-137.504	-198.486	-18.7826	-123.04	-3.033	-68.2546	-181.734	-135.679	-28.9602
-118.221	-145.887	-156.692	-189.921	-4.618	-74.3633	-1.4513	-81.0887	-170.285	-118.368	-30.5044
-108.173	-140.038	-138.062	-215.523	-13.3065	-77.2756	-101.549	-103.727	-155.999	-113.13	-41.0787
-106.963	-137.83	-137.794	-198.888	-14.3575	-82.634	-0.833	-103.651	-159.484	-135.17	-37.1428
-118.172	-146.127	-132.772	-183.474	-19.3265	-76.0099	-24.0663	-101.368	-155.945	-98.2998	-40.7421
-121.695	-140.582	-136.646	-184.013	-24.8571	-74.8196	-6.0349	-87.1403	-157.941	-95.4066	-40.6598
-138.355	-139.624	-132.337	-207.573	-25.4804	-96.249	-23.9861	-63.3054	-149.677	-115.569	-51.8232
-112.157	-117.143	-156.186	-186.806	-23.2928	-106.103	-7.8711	-16.4552	-165.622	-132.879	-43.8602
-131.675	-146.401	-142.742	-201.409	-14.217	-71.7563	-35.4511	-113.705	-175	-125.184	-26.8489
-129.516	-150.136	-142.748	-195.404	-20.794	-89.9426	-7.8462	-90.7009	-165.387	-101.224	-31.6961
-117.837	-143.5	-148.219	-184.218	-24.2276	-75.9182	-21.3159	-70.9869	-158.637	-154.175	-37.2292
-122.727	-142.056	-148.001	-193.575	-17.097	-98.2281	-14.4264	-87.0835	-162.878	-224.884	-48.2463
-116.826	-151.441	-147.831	-203.047	-12.135	-86.7289	-24.5649	-85.9946	-159.181	-153.622	-44.9335
-123.402	-142.674	-145.6	-192.81	-27.9958	-87.5392	-21.0916	-94.6423	-150.769	-119.503	7.022
-125.513	-149.388	-173.452	-194.525	-21.2532	-97.0578	-21.016	-105.965	-156.912	-81.3338	-33.11
-125.895	-145.385	-138.636	-225.054	-15.371	-86.9904	-22.5142	-99.8145	-164.642	-56.3385	-39.6887
-122.329	-156.78	-121.467	-211.612	-24.9802	-82.8405	-32.9476	-96.0909	-174.327	-121.137	-23.5471
-103.36	-176.023	-123.811	-214.495	-19.7935	-86.1551	-22.4983	-83.8302	-169.979	-117.392	-29.4302
-137.649	-175.812	-127.81	-200.323	-19.2987	-79.4016	-41.066	-83.4237	-166.418	-124.056	-14.4882
-126.218	-164.321	-129.86	-198.997	-18.0038	-83.9196	-42.278	-110.371	-169.924	-107.392	-18.7151
-108.862	-167.556	-135.201	-206.876	-22.1942	-122.287	-29.3482	-61.2217	-143.931	-148.605	-32.8407
-103.781	-165.436	-141.159	-211.755	-26.3	-114.93	-40.2529	-52.3344	-158.19	-125.749	-42.8875
-125.253	-170.65	-140.686	-215.193	-28.7019	-122.541	-51.224	-68.3454	-167.209	-131.612	-34.4213
-118.906	-159.774	-115.433	-215.259	-14.3856	-67.3954	-36.6353	-70.0759	-163.105	-181.39	-33.6896
-107.712	-166.561	-115.77	-208.218	-11.5273	-88.6566	-43.1002	-90.2159	-169.777	-96.4831	-34.4654
-107.268	-177.942	-149.149	-195.284	-20.8291	-80.4559	-42.456	-73.3208	-156.586	-116.413	-30.0674
-107.721	-167.448	-124.072	-203.791	-12.7176	-59.4045	-44.779	-83.036	-148.796	-110.469	7.7217
-114.342	-152.323	-147.818	-210.861	-10.5832	-80.8512	-42.8147	-84.3911	-161.488	-116.204	7.3103
-127.707	-165.069	-143.196	-211.612	-23.2982	-75.6974	-40.555	-85.2729	-152.13	-131.618	-38.8036
-110.903	-151.352	-148.658	-184.229	-53.5981	-67.4677	-37.3133	-97.6561	-155.15	-114.812	-19.7381
-114.463	-147.588	-146	-215.084	-45.7964	-124.548	-49.4412	-71.4901	-172.227	-133.432	-28.3888
-127.062	-141.058	-131.922	-203.22	-19.308	-123.039	-44.888	-66.7844	-179.488	-127.642	-19.4228
-136.973	-163.766	-139.009	-209.341	-52.3822	-83.1207	-40.4188	-126.857	-170.702	-128.973	-18.8891
-120.094	-158.85	-129.741	-204.211	-42.2443	-80.3799	-43.2487	-81.0228	-166.909	-97.1842	-23.1979
-111.578	-168.996	-145.712	-195.517	-55.1918	-79.8108	-59.4207	-86.3598	-171.007	-123.95	-19.2422
-131.801	-160.098	-146.668	-197.691	-26.1124	-86.0448	-44.4151	-96.6494	-149.48	-116.528	5.9374
-144.522	-163.667	-133.493	-235.348	-44.2579	-79.9607	-40.8203	-90.4445	-146.841	-96.7683	-14.0542
-125.143	-168.088	-134.418	-211.663	-27.0618	-107.546	-61.9955	-71.6606	-160.257	-127.727	-17.9927
-119.543	-150.574	-130.128	-217.492	-36.5949	-118.152	-51.9374	-103.646	-150.001	-112.085	-6.1701
-120.036	-156.383	-133.189	-227.416	-32.5461	-106.041	-58.6997	-80.2481	-157.086	-145.748	-6.5699
-123.183	-168.852	-137.581	-213.798	-29.2367	-93.4383	-58.583	-73.9768	-155.34	-138.915	-67.1287
-96.7515	-156.534	-133.289	-204.794	-6.793	-99.3474	-59.3163	-103.581	-146.559	-126.331	-12.2785
-149.917	-152.992	-148.953	-215.171	-11.6097	-98.3619	-76.365	-103.684	-152.909	-111.81	-17.2043
-111.645	-191.585	-141.35	-203.526	-21.9952	-99.0007	-59.696	-105.306	-159.814	-124.265	-4.9056
-152.037	-191.887	-149.136	-183.683	-43.9965	-88.6768	-51.7156	-122.041	-151.193	-128.612	-23.3909
-149.107	-149.434	-150.212	-208.362	-60.1634	-72.1792	-34.5546	-103.277	-143.75	-122.226	-16.6615
-140.979	-203.407	-137.882	-202.251	-22.7035	-89.1296	-27.4973	-104.685	-180.166	-153.092	-1.9024
-142.375	-162.603	-120.371	-194.568	-16.8205	-71.6486	-26.5625	-101.708	-159.347	-128.348	-18.0556
-146.41	-169.104	-119.142	-209.014	-26.5777	-83.4513	-31.3728	-109.695	-160.217	-139.183	-5.9409
-100.603	-155.766	-124.141	-197.343	-45.4288	-87.3615	-21.2988	-93.0747	-163.441	-120.023	-23.1627
-140.915	-143.679	-135.354	-212.73	-42.5095	-72.9536	-18.4518	-105.707	-167.21	-134.865	-29.2033
-102.749	-167.833	-148.046	-192.647	-29.1729	-83.0653	-33.6475	-97.3871	-170.924	-188.813	-106.218
-97.2565	-151.779	-136.574	-208.308	-37.3196	-67.955	-33.9375	-109.385	-161.907	-55.3125	-16.2708
-112.162	-156.324	-176.309	-193.996	-36.2313	-59.5045	-29.3198	-113.822	-184.487	-140.465	-12.8495
-148.71	-145.846	-155.408	-203	-27.8863	-71.7174	-39.9755	-73.8105	-166.453	-144.97	-12.0269
-150.633	-152.744	-135.972	-201.376	-27.779	-83.4269	-37.2006	-90.3204	-173.537	-161.061	-21.9802
-145.253	-160.481	-147.543	-195.072	-20.9019	-82.6243	-26.8587	-59.4138	-164.757	-139.006	-106.291
-100.327	-175.156	-130.699	-193.67	-21.8478	-73.3867	-38.8046	-83.1215	-177.45	-135.836	-63.3919
-108.502	-168.632	-149.619	-195.039	-45.9872	-122.985	-27.6478	-75.8691	-161.06	-144.381	-19.8218
-106.732	-161.34	-135.679	-184.057	-38.3418	-80.848	-27.5486	-81.6445	-170.555	-143.255	-17.6964
-97.7804	-148.302	-161.777	-193.062	-64.8422	-80.248	-31.384	-82.7691	-166.206	-122.936	-19.3238
-92.6305	-172.355	-146.57	-212.098	-25.8745	-79.1506	-35.3444	-73.2142	-171.765	-132.921	-25.397
-96.3619	-141.196	-146.418	-186.697	-56.1881	-73.6443	-14.7728	-83.4197	-155.672	-143.448	-12.7652
-146.258	-141.598	-143.762	-192.273	-21.3183	-116.461	-7.3283	-69.3062	-178.088	-140.344	-21.3413
-97.8378	-171.948	-131.393	-189.571	-28.1255	-78.6378	-36.743	-109.351	-169.127	-176.963	-16.4237
-149.067	-154.164	-149.452	-201.184	-31.3232	-79.8718	-26.2565	-83.439	-163.389	-140.102	22.0312
-102.29	-163.349	-134.572	-194.991	-30.9292	-73.8157	-17.2651	-109.1	-162.035	-153.26	-24.3316
-99.1797	-167.477	-120.717	-202.872	-32.3629	-119.029	-12.6356	-65.4499	-170.238	-136.087	-19.5308
-105.328	-162.238	-146.875	-219.521	-39.7563	-98.407	-34.0853	12.3492	-171.956	-152.795	-21.609
-96.2678	-133.029	-129.947	-215.101	-32.4551	-123.102	-31.1945	-6.843	-173.504	-148.651	-21.0257
-97.6948	-128.901	-114.65	-213.316	-50.8802	-81.8587	-4.6354	-81.5953	-159.422	-161.873	-36.5428
-102.538	-131.675	-116.888	-208.263	-27.5019	-77.7225	-13.7964	-113.029	-149.553	-141.032	-23.72
-146.488	-130.178	-121.954	-219.216	-34.016	-78.7567	-21.5825	-74.8774	-154.102	-158.41	-21.0688
-102.813	-146.339	-143.172	-219.718	-20.4703	-79.7302	-38.235	-110.345	-171.52	-136.507	-19.5479
-98.5971	-143.728	-139.392	-199.369	-26.1479	-79.7005	-15.6683	-90.3512	-164.965	-149.265	-31.7101
-93.2392	-180.439	-131.984	-212.388	-2.3897	-79.0729	-37.2762	34.745	-167.956	-159.735	-19.8563
-152.129	-166.38	-129.978	-190.85	-20.5154	-77.6029	-39.509	-85.0873	-151.96	-138.426	-35.1978
-94.5001	-186.465	-144.872	-227.978	-30.2906	-74.0308	-21.2454	-87.5737	-169.123	-148.518	-20.4435
-107.605	-150.995	-127.898	-188.827	-22.7901	-67.6204	-15.7409	-109.069	-158.114	-161.132	-30.6879
-140.871	-152.661	-100.804	-183.636	-25.0993	-89.9733	-27.5744	-79.4222	-171.52	-143.556	-30.8146
-97.8678	-154.415	-111.345	-192.13	-20.671	-89.5877	-22.7549	-88.4445	-159.293	-133.634	-20.3902
-120.034	-153.56	-108.647	-184.486	-19.4014	-72.1551	-17.7421	-117.513	-169.006	-173.394	-21.298
-111.148	-155.859	-124.126	-207.154	-24.5077	-72.3728	-29.5571	-29.4337	-169.044	-162.648	-24.2991
-130.111	-151.686	-138.986	-218.568	-22.2743	-81.89	-17.4597	-16.0122	-159.304	-152.762	-19.929
-98.9581	-135.406	-148.913	-193.167	-30.352	-84.4007	-30.8113	-28.187	-166.349	-154.79	-22.1683
-95.8101	-144.311	-132.294	-212.995	-23.7235	-81.089	-25.3941	-21.2349	-163.805	-137.942	-19.1154
-98.6312	-145.424	-132.053	-207.828	-16.0431	-90.1638	-38.5538	-26.2644	-169.193	-149.832	-18.7929
-113.41	-165.238	-133.6	-211.569	-14.2198	-67.5173	-36.6247	-8.8547	-177.407	-164.093	-12.7062
-146.424	-162.183	-141.488	-189.007	-21.1429	-72.2929	-29.2451	-8.4863	-176.292	-144.935	-26.8244
-109.733	-164.848	-126.065	-192.856	-28.1506	-77.6035	-16.5325	-9.565	-157.674	-154.27	-13.3557
-148.913	-169.493	-147.033	-187.32	-24.7376	-101.419	-20.9161	-26.3685	-165.151	-159.39	-11.9943
-125.811	-167.863	-160.565	-202.165	-16.0458	-104.869	-26.3437	-44.9157	-171.315	-155.824	-10.2125
-154.412	-166.852	-120.839	-200.182	-35.1597	-102.941	-39.833	-32.643	-178.581	-151.189	-11.8728
-105.301	-162.287	-135.133	-199.249	-32.3657	-94.9223	-30.7601	-67.6384	-166.618	-149.655	-18.4487
-102.662	-181.559	-139.153	-206.277	-41.2811	-95.32	-19.4897	24.2053	-169.137	-149.057	-17.4364
-113.755	-162.201	-134.929	-200.46	-46.8425	-95.4897	-21.0902	-29.7549	-157.125	-154.255	-59.7191
-107.815	-190.025	-149.683	-185.983	-61.7012	-91.7098	-18.8584	-15.3138	-147.006	-143.672	-37.083
-117.634	-154.545	-140.39	-204.412	-28.6639	-95.2464	-34.7356	46.503	-169.941	-145.512	-25.0734
-107.641	-131.966	-120.592	-185.491	-20.2308	-101.188	-14.1091	-38.1116	-161.231	-123.374	-23.5818
-142.897	-142.001	-127.385	-218.235	-26.6334	-94.9198	0.4005	-34.2433	-184.452	-71.3364	-21.6073
-95.8309	-152.992	-132.493	-197.975	-21.2449	-95.9345	-40.0468	-25.8237	-166.206	-146.379	-7.44
-148.52	-153.48	-133.671	-210.714	-14.2625	-102.028	-40.0692	-37.4989	-160.873	-176.047	-11.0355
-146.649	-170.4	-113.788	-197.294	-14.2414	-92.3172	-37.0276	-31.7872	-166.676	-158.367	-23.4165
-152.71	-184.619	-121.747	-191.357	-7.9143	-108.054	-25.8146	-40.0044	-136.789	-149.539	21.3322
-96.6795	-173.095	-133.987	-198.416	-10.0385	-87.5709	-17.3942	-25.5439	-159.844	-152.138	-22.9552
-156.988	-174.688	-133.185	-208.317	-22.1114	-92.175	-21.4173	-34.2816	-153.659	-146.279	-28.412
-100.569	-165.017	-146.974	-194.469	0.9155	-106.834	-37.5389	-46.0397	-167.172	-154.259	-21.4942
-146.52	-158.607	-128.806	-183.636	-13.1968	-103.761	-22.7663	-37.3117	-166.61	-164.826	-20.3004
-146.408	-168.488	-136.211	-193.708	-12.8444	-115.163	1.758	-41.5614	-151.705	-131.037	-28.0194
-154.464	-144.158	-131.442	-207.412	-15.3363	-97.8005	-102.153	-44.4229	-176.082	-152.94	-16.6561
-105.433	-151.948	-141.67	-220.498	-26.4323	-76.8123	-11.9001	-46.9217	-173.817	-149.46	-52.5877
-100.705	-170.918	-118.296	-194.421	-14.1557	-87.4014	-12.2901	-109.394	-163.609	-124.35	-34.7342
-108.214	-188.049	-139.39	-206.624	-9.4445	-103.922	-35.4692	-42.1774	-159.063	-143.296	-47.8674
-106.002	-189.018	-142.382	-217.578	-25.8942	-93.8654	-17.4069	-109.518	-155.285	-161.025	-47.1726
-98.1834	-196.432	-132.589	-195.594	-53.2589	-118.419	-15.9782	-44.7148	-159.739	-145.06	-59.4324
-95.4821	-197.115	-127.552	-216.596	-33.0557	-88.5723	-9.4461	-22.6172	-159.092	-164.715	-51.5925
-102.527	-180.203	-147.514	-187.231	-27.0123	-102.53	-17.2192	-109.8	-162.326	-134.682	-52.895
-142.244	-179.196	-120.746	-212.905	-34.8922	-105.78	-18.9362	-103.177	-152.925	-140.519	7.3586
-100.806	-182.049	-135.526	-194.175	-25.1099	-95.191	-21.5913	-100.822	-166.861	-147.828	-23.9293
-95.7747	-195.129	-126.391	-201.39	-20.5126	-101.338	-19.3663	-109.111	-155.102	-164.187	-23.472
-148.335	-172.986	-116.906	-209.696	-22.2617	-92.1425	-25.187	-56.9347	-168.831	-155.776	-16.2754
-96.1146	-175.768	-127.629	-203.985	-16.0573	-91.5436	-23.8821	-57.8027	-149.764	-149.47	-23.8478
-145.375	-181.884	-121.976	-224.002	-26.9845	-92.7157	-25.6176	-62.5291	-136.771	-158.325	-42.1637
-106.981	-175.636	-159.924	-241.887	-20.552	-82.6406	-16.6752	-49.5315	-153.497	-174.074	-32.6309
-148.198	-158.044	-149.816	-209.724	-29.782	-81.8296	-35.5074	-50.8289	-162.756	-153.748	-105.7
-140.578	-144.465	-139.126	-209.171	-12.0581	-74.2412	-14.6319	-40.6282	-151.386	-147.025	-46.6037
-95.681	-111.1	-155.779	-224.441	-4.2702	-77.7722	-24.21	-39.2536	-126.403	-174.416	-20.0428
-147.559	-130.297	-144.158	-225.658	-5.6129	-78.5784	-31.0472	-43.182	-135.733	-150.188	-32.6057
-205.627	-148.08	-150.451	-188.304	-21.4743	-70.6176	-9.0261	-102.453	-152.051	-138.692	-32.5453
-98.3077	-159.139	-147.501	-204.138	-15.1066	-82.2013	-23.153	-14.5864	-127.306	-164.437	-34.3374
-152.135	-159.571	-147.416	-210.244	-23.8728	-84.0817	-16.8586	-23.5071	-148.883	-132.848	-138.568
-101.516	-168.985	-154.374	-220.897	-24.457	-84.5586	-40.9141	-18.2888	-142.846	-127.761	-39.8962
-205.976	-144.713	-136.02	-213.787	-18.4236	-73.7588	-36.9778	-14.3662	-152.592	-122.498	-44.865
-117.964	-160.497	-139.684	-199.686	-37.0932	-92.8562	-37.5668	-98.3686	-138.665	-124.618	-105.166
-102.485	-112.196	-146.053	-206.755	-27.6556	-76.8632	-24.0081	-48.6747	-163.108	-50.9038	-29.4727
-140.064	-135.566	-154.263	-190.795	-3.1164	-90.3377	-28.4555	-64.1214	-164.35	-157.07	-105.194
-108.629	-140.841	-145.933	-194.62	-23.1283	-83.385	-40.3997	-61.9176	-161.499	-138.671	-25.0946
-152.931	-138.043	-139.265	-203.143	-20.6516	-82.3124	-15.9855	-58.3412	-175.033	-149.954	-24.2514
-101.587	-124.002	-143.016	-217.095	-24.7272	-72.0736	-39.4801	-51.6088	-163.84	-146.418	-43.9943
-98.7267	-98.7855	-153.11	-196.213	-26.306	-73.4792	-21.3527	-51.5105	-174.952	-156.373	-68.9269
-142.405	-132.461	-139.804	-191.13	-31.7621	-70.5952	-15.1532	-107.687	-166.287	-56.4363	-36.1621
-149.167	-138.503	-154.265	-184.925	-28.3992	-76.2904	-31.9155	-59.6508	-168.474	-133.708	-22.6945
-149.609	-167.232	-146.846	-203.489	-43.8515	-19.2044	-23.2767	-48.9787	-164.538	-120.252	-29.1044
-100.317	-174.278	-136.865	-183.027	-38.7047	-94.5971	-29.2973	-98.6503	-161.543	-134.591	-23.8675
-101.139	-167.477	-146.638	-214.132	-30.4183	-85.422	-21.0292	-11.7312	-161.421	-158.528	-18.1655
-146.405	-176.754	-131.638	-205.074	-31.3315	-92.8076	-28.2744	-19.6585	-144.367	-134.7	-13.9922
-119.363	-133.555	-123.59	-208.744	-33.565	-77.8902	-31.4765	-9.8077	-149.689	-147.055	-19.5366
-152.092	-167.088	-136.298	-204.225	-23.0365	-72.2086	-45.1567	-5.6661	-154.157	-150.271	-19.5675
-140.077	-164.416	-117.93	-219.556	-13.6505	-77.5814	-28.3936	67.4322	-147.546	-142.999	-105.178
-95.5265	-150.699	-129.165	-204.201	-31.1949	-96.5753	-35.3291	-21.1907	-158.006	-141.077	-25.1791
-132.614	-169.758	-133.035	-188.537	-32.1965	-121.118	-16.6732	-41.8702	-150.306	-154.893	-15.369
-117.33	-170.394	-126.034	-208.976	-13.2646	-120.841	-18.6408	-44.217	-145.001	-139.39	-25.9153
-100.931	-146.561	-124.265	-207.827	-55.4972	-89.0653	-24.755	-62.955	-155.79	-138.27	-22.014
-148.924	-153.025	-139.25	-188.933	-32.1375	-95.1868	-40.4775	-46.7241	-158.817	-164.079	-63.3542
-102.61	-130.745	-129.34	-208	-55.203	-76.5564	-15.0267	-38.8572	-132.581	-129.953	7.4119
-140.228	-155.28	-126.107	-210.98	-30.1733	-79.2217	-21.9652	-37.1778	-150.383	-138.183	-37.9052
-101.66	-141.432	-132.385	-218.21	-30.5443	-95.9615	-29.3066	-48.773	-147.609	-135.918	-39.4785
-104.335	-150.408	-116.381	-204.545	-40.1875	-92.249	-36.6023	-46.9287	-141.659	-119.991	-25.6411
-102.433	-141.845	-125.426	-207.171	-52.6007	-77.5712	-28.566	-35.0636	-152.397	-131.026	7.6465
-132.897	-154.817	-151.145	-193.671	-48.1965	-83.6779	-34.2443	-38.4248	-98.7484	-140.172	-18.9362
-102.396	-151.443	-130.349	-201.987	-49.7636	-72.3768	-26.9669	-123.755	-158.408	-126.372	7.4046
-181.869	-173.308	-123.632	-198.974	-33.644	-87.1766	-36.0982	-36.5513	-156.809	-140.634	-22.737
-195.716	-183.071	-126.354	-208.828	-45.4355	-76.2254	-35.055	-119.428	-156.488	-142.843	-47.8007
-181.883	-164.254	-146.161	-212.168	-41.7981	0.2649	-28.2825	-28.0631	-142.843	-155.564	23.5478
-146.029	-151.37	-158.704	-209.866	-35.8061	-81.0729	-16.845	-26.5782	-156.212	-148.703	27.4125
-105.247	-148.806	-140.75	-199.25	-32.1531	-73.9107	-24.5354	-36.1466	-150.256	-133.896	-46.1816
-93.7254	-147.62	-130.909	-197.094	-51.1226	-77.1204	-27.5167	-36.3648	-151.335	-139.118	-36.643
-195.27	-134.418	-124.914	-189.938	-31.0987	-17.447	-34.6247	69.7603	-150.657	-121.359	27.4325
-150.171	-161.988	-130.346	-203.361	-20.5536	-73.4806	-18.1324	-6.7579	-153.63	-132.452	-18.9967
-149.032	-150.642	-135.022	-185.455	-30.886	-78.4019	-14.0421	-19.5761	-158.923	-124.212	-28.8199
-146.786	-152.375	-134.942	-198.396	-27.0595	-81.3128	-12.4509	4.4914	-139.861	-143.732	-29.6902
-199.29	-167.48	-141.592	-183.218	-34.5998	-17.5132	-24.6976	-8.1379	-145.084	-124.673	-48.5648
-146.662	-139.987	-161.868	-191.318	-65.0531	-71.5722	-23.1343	-26.054	-135.489	-142.071	-45.6158
-94.0488	-151.201	-173.876	-190.989	-54.4754	-67.3182	-25.1556	-38.2198	-153.087	-132.157	-41.1684
-110.378	-144.336	-140.082	-202.985	-32.038	-66.8669	-35.2589	-34.2335	-158.057	-147.056	7.5112
-125.09	-142.167	-154.418	-221.596	-50.0291	-86.4375	-22.356	-39.8172	-140.519	-118.377	-28.992
-109.575	-153.596	-156.297	-201.083	-24.0646	-76.3384	-20.7751	-37.1455	-136.552	-146.762	-44.733
-115.664	-132.627	-158.506	-192.7	-39.0596	-88.306	-26.7015	-35.131	-149.44	-145.642	-32.503
-114.398	-125.614	-149.928	-215.527	-28.0011	-76.6127	-14.2267	-32.7001	-156.56	-137.947	-33.3992
-104.215	-131.662	-151.342	-214.71	-39.1312	-75.2286	-18.6175	-41.009	-142.585	-127.34	-20.5478
-205.029	-126.388	-162.106	-204.438	-41.491	-92.2927	-21.2158	-52.3566	-142.013	-148.605	-25.7441
-95.6867	-134.662	-140.894	-200.513	-32.5226	-70.6298	-40.9909	-38.3932	-141.285	-118.984	-34.0109
-96.4267	-122.468	-153.473	-247.063	-44.1738	-72.6288	-19.1475	-35.9897	-176.177	-111.968	-40.3531
-148.802	-148.952	-147.361	-212.457	-21.3848	-74.6077	-18.2105	-30.1142	-160.804	-145.002	-30.524
-152.693	-135.205	-156.044	-201.823	-32.0313	-76.8068	-19.6025	-38.1495	-149.271	-135.94	-38.6646
-148.172	-119.003	-171.41	-240.596	-31.3338	-79.6086	-13.2912	-34.5461	-148.352	-121.673	-33.4054
-149.547	-137.842	-156.871	-201.278	-27.2939	-74.9898	-27.9075	-36.932	-141.476	-104.262	-28.177
-132.884	-106.426	-148.685	-207.087	-28.7069	-81.9691	-24.1478	-27.9915	-154.147	-126.053	-29.9721
-94.5871	-122.407	-138.12	-248.139	-25.2159	-84.6972	-14.6546	27.7635	-148.564	-112.163	-25.0925
-132.53	-132.055	-157.659	-207.648	-28.3999	-74.0075	-21.045	-16.9994	-144.7	-126.168	-29.0284
-148.708	-119.668	-150.442	-207.329	-29.835	-74.0809	-13.7213	-25.6672	-156.426	-77.4674	-33.5289
-132.954	-118.24	-148.751	-187.973	-26.6996	-72.1276	-12.4752	-35.2906	-142.247	-67.3542	7.7552
-100.848	-113.848	-147.923	-195.105	-29.0555	-74.3323	-13.2736	-34.0339	-161.827	-106.083	7.1114
-199.335	-130.097	-150.93	-191.731	-27.5965	-14.9235	-8.2876	-33.166	-162.326	-117.374	-48.3061
-94.7554	-125.813	-143.356	-190.327	-22.1673	1.3967	-13.6837	-28.027	-143.754	-132.484	-29.2757
-149.459	-103.269	-158.206	-184.881	-25.1528	-77.1341	-14.4014	-139.967	-146.842	-130.563	-33.3981
-102.399	-135.481	-134.625	-211.633	-20.4589	-15.7773	-40.6615	-26.6373	-158.079	-147.402	-21.3323
-95.308	-103.097	-119.69	-249.939	-28.4431	-18.5526	-7.0705	-25.5783	-150.536	-145.229	-33.8194
-148.715	-131.688	-135.442	-128.523	-42.7003	-73.2756	-40.927	-34.745	-145.462	-137.857	-30.7548
-99.3632	-104.973	-165.173	-208.349	-39.7097	-19.0319	-7.5951	-38.7392	-136.973	-137.311	-34.1281
-140.182	-106.125	-151.409	-202.348	-21.1336	-64.3229	-1.4447	-39.1085	-159.881	-122.574	-37.1576
-93.0881	-104.091	-163.813	-200.904	-24.043	0.8892	-7.182	-37.2503	-138.503	-142.943	-31.2818
-150.41	-100.054	-173.844	-213.194	-41.5163	3.7205	-25.6644	-14.1655	-143.957	-147.319	-47.4228
-152.623	-101.676	-132.394	-207.485	-47.8643	-15.5805	-8.1731	-28.2409	-144.854	-140.131	-16.2241
-105.511	-123.228	-117.775	-194.945	-47.0205	3.1968	-40.8322	-28.549	-146.274	-139.632	-14.8463
-148.86	-118.417	-149.56	-243.156	-56.1367	-15.6361	3.8146	-41.0678	-146.84	-146.857	-26.7566
-100.097	-133.17	-138.663	-185.073	-33.885	-60.1393	2.291	-29.5066	-143.585	-124.038	-4.055
-154.164	-141.848	-124.922	-207.666	-45.3097	-61.1425	0.9516	-29.5236	-131.077	-173.927	-29.9742
-145.188	-127.486	-152.168	-249.154	-54.069	-87.6597	-36.6357	-51.3616	-143.713	-129.361	-23.0261
-116.761	-114.628	-142.881	-210.139	-37.8772	-62.9603	2.0507	-34.5269	-157.907	-155.448	-25.2749
-101.429	-112.673	-150.491	-211.812	-41.5575	-19.7395	-3.0252	-42.3539	-163.471	-131.537	-25.2578
-119.977	-123.13	-157.727	-225.47	-37.6125	-3.1844	5.1072	-26.4525	-143.2	-120.891	-30.5919
-148.733	-109.603	-148.966	-213.971	-48.0259	-9.4481	-6.6963	-0.8864	-146.128	-123.963	-26.7509
-95.5077	-124.325	-148.884	-205.26	-53.9794	-61.3014	44.9677	7.3436	-162.567	-113.643	-28.1872
-147.566	-128.817	-165.433	-190.639	-50.8183	-17.1174	-3.6431	-41.2599	-153.675	-124.375	-15.9914
-154.755	-117.498	-146.177	-205.234	-42.8986	-17.9102	-3.6962	-32.6973	-147.064	-137.913	-47.1042
-151.869	-121.259	-141.389	-207.864	-56.6364	-81.1828	-41.0809	-40.3922	-147.227	-159.743	-16.7425
-102.806	-130.761	-170.214	-217.617	-40.0262	-1.3787	-17.8744	-30.5732	-144.202	-140.434	-12.7686
-149.611	-137.044	-145.449	-225.025	-61.194	-15.5075	-12.9794	-26.4111	-139.264	-131.828	-29.4749
-94.4056	-149.726	-124.402	-205.066	-38.6827	-63.2869	0.3302	-108.798	-143.71	-145.49	-37.7572
-92.9275	-149.438	-154.539	-228.287	-30.7627	-77.7812	-6.1432	-34.9879	-135.404	-132.058	-38.4721
-93.5571	-140.309	-133.383	-233.987	-37.86	-14.7081	-15.4237	-30.0396	-138.924	-147.189	-52.883
-100.635	-154.772	-146.366	-216.881	-33.6863	-16.2659	-3.7951	-67.485	-136.974	-149.406	-32.4294
-148.782	-145.385	-140.673	-232.131	-28.1605	-62.8267	-2.8088	-58.9794	-141.092	-158.261	-34.0072
-150.192	-142.513	-142.165	-251.657	-37.7405	-64.3056	-7.6294	-50.8868	-145.633	-144.903	7.4665
-152.341	-146.449	-156.364	-242.768	-25.0967	-81.6892	-11.8948	-52.9075	-144.48	-129.346	-30.2481
-148.441	-141.166	-144.4	-253.006	-51.8387	-18.3198	-39.9665	-77.4767	-142.478	-132.321	-37.8803
-152.91	-124.726	-132.044	-244.817	-69.1511	-60.9549	-5.1618	-30.2721	-142.028	-123.043	-21.84
-111.078	-139.366	-130.782	-201.358	-56.1131	-15.6115	-11.6	-25.0602	-144.244	-115.214	-29.7913
-116.793	-121.355	-144.97	-197.841	-36.168	-17.1877	6.6317	-70.0352	-89.6543	-117.743	-33.923
-127.056	-119.878	-126.822	-197.961	-53.8985	-73.0474	-39.8487	-20.6638	-129.619	-129.649	-46.0379
-99.0034	-110.565	-122.542	-207.971	-56.8676	-16.5145	-9.4681	-73.3488	-139.498	-127.48	-28.0271
-127.689	-123.652	-141.257	-256.784	-47.5973	-63.4404	-102.194	-23.4498	-148.735	-117.404	7.4804
-108.47	-108.209	-156.767	-232.552	-29.2667	-74.7139	-14.8531	-103.728	-130.466	-120.43	7.9743
-112.432	-126.468	-142.07	-205.268	-29.179	-63.348	-20.7947	-23.5738	-143.507	-125.714	-21.8213
-97.7606	-134.153	-162.724	-197.767	-42.3522	-70.5252	-14.4613	-55.8595	-147.519	-116.628	-26.6845
-114.584	-131.21	-178.498	-247.869	-57.5656	-77.6576	-15.8146	-63.5874	-148.319	-119.215	-20.5068
-92.3095	-133.925	-178.124	-258.204	-49.5402	-83.0537	-28.2768	-63.5681	-128.907	-152.721	-41.8656
-104.793	-133.009	-164.936	-255.394	-49.767	-81.0894	-1.4401	-49.9012	-141.247	-142.142	7.6966
-112.892	-111.459	-187.324	-255.043	-50.2395	-83.0549	-5.9812	-40.4984	-138.473	-141.639	-35.44
-123.042	-120.748	-159.237	-255.789	-68.7305	-83.1869	3.5953	-63.8769	-132.161	-197.298	-30.0494
-152.69	-112.334	-178.199	-239.691	-56.6669	-81.2914	0.0038	-61.4183	-150.75	-187.19	-35.9316
-103.786	-109.426	-166.997	-240.915	-35.9407	-84.4098	6.2303	-59.1932	-150.919	-157.076	-39.6894
-109.708	-105.721	-174.288	-253.107	-51.466	-81.5843	-5.3577	-133.724	-145.886	-175.249	-29.4055
-114.794	-135.939	-175.059	-266.586	-62.9383	-67.2496	-39.8946	-55.9535	-143.363	-173.646	-24.4576
-119.705	-148.359	-165.056	-261.621	-49.0052	-76.5877	-59.5924	-40.1392	-148.947	-146.973	-22.339
-133.01	-134.012	-159.666	-234.753	-81.1135	-72.0735	5.4467	-26.3568	-137.458	-169.413	-33.1334
-99.6212	-146.775	-134.978	-248.442	-83.341	-70.3966	6.2972	-15.4245	-144.476	-186.253	20.3887
-108.024	-157.963	-145.825	-246.393	-84.2924	-80.4155	-21.5619	-61.4239	-143.347	-188.537	-36.5825
-100.088	-150.462	-170.483	-274.271	-62.6801	-79.1767	-1.1535	-42.7047	-141.48	-184.534	-44.0125
-148.663	-146.626	-134.275	-242.899	-76.3663	-82.029	-40.3362	-37.3593	-136.944	-160.195	-31.8293
-94.0368	-147.218	-140.677	-234.706	-94.5373	-77.5582	-9.2664	-43.5293	-144.323	-149.899	-34.8125
-146.221	-139.694	-141.992	-266.29	-80.3734	-80.8121	-13.5657	-36.3583	-149.303	-162.047	-32.949
-148.961	-139.323	-144.542	-260.553	-66.7103	-61.0152	-16.9227	-40.6459	-144.686	-175.175	-38.806
-117.005	-126.261	-156.873	-266.027	-67.8219	-63.1451	-6.6234	-31.4633	-151.943	-190.332	-28.9546
-100.929	-129.572	-138.572	-231.645	-76.2477	-82.1788	6.1114	-39.1269	-153.464	-152.183	7.798
-94.6553	-126.802	-175.946	-267.238	-62.7302	-76.271	2.9645	-41.7744	-150.236	-147.63	-33.3789
-112.316	-134.294	-170.712	-234.761	-65.9617	-15.2264	-101.529	-27.7545	-155.614	-140.539	-33.3833
-128.592	-144.538	-198.873	-225.807	-69.5927	-73.7149	2.6409	-44.2635	-144.427	-138.982	-52.7033
-142.578	-112.371	-155.786	-269.912	-93.4222	-4.871	3.7584	-34.4244	-144.439	-131.658	20.398
-113.959	-126.999	-183.103	-251.252	-73.3063	-75.2841	19.4583	-44.1928	-142.4	-118.421	-31.1408
-101.564	-123.197	-148.913	-270.163	-73.9259	-88.4886	-0.4097	-51.9104	-152.897	-152.854	-28.1595
-116.464	-131.185	-119.254	-256.973	-43.9824	-73.2282	18.3201	-42.2436	-86.717	-121.303	-12.5996
-134.039	-126.71	-155.487	-215.354	-66.9376	-77.7133	3.0722	-45.5623	-141.067	-125.334	-16.9003
-125.695	-130.684	-148.894	-258.245	-44.1363	-72.9915	20.6328	-34.6483	-159.29	-135.202	-20.42
-125.559	-163.228	-180.842	-263.191	-36.7507	-15.6373	-7.7248	-107.461	-165.611	-136.47	-22.3504
-139.658	-131.801	-184.906	-259.379	-56.9398	-19.0731	-2.7388	-36.8942	-168.012	-129.531	-18.1646
-137.454	-128.642	-202.731	-220.494	-36.4758	-17.7179	-60.2618	-33.1488	-165.271	-142.911	-24.232
-154.145	-118.445	-166.145	-253.831	-31.7524	-14.6266	76.2017	-36.3573	-155.799	-151.547	-23.6571
-143.1	-133.334	-184.547	-258.296	-42.6617	-81.3055	83.6895	-65.6677	-159.009	-140.487	-30.5538
-129.723	-116.19	-156.379	-269.753	-118.03	-90.1116	-27.0165	-72.2854	-166.228	-148.472	-19.6042
-129.973	-138.806	-165.204	-262.751	-59.8118	-95.3774	-27.3241	-55.9041	-161.796	-132.878	-34.8047
-131.777	-130.54	-183.388	-269.319	-49.6319	-106.4	-15.6647	-62.0583	-160.016	-146.792	-22.3043
-160.725	-144	-148.763	-259.709	-63.7915	-118.429	-3.1538	-66.4819	-164.682	-150.544	-20.4025
-159.929	-171.2	-162.099	-224.726	-111.894	-102.239	-0.0716	-77.9468	-177.084	-152.73	-102.166
-132.011	-165.968	-164.827	-230.252	-106.711	-102.472	29.6911	-48.443	-155.882	-182.638	-13.9659
-153.911	-149.81	-156.728	-254.347	-91.8568	-93.492	-3.4319	-45.9892	-172.211	-159.626	5.1147
-143.58	-166.877	-134.165	-274.538	-50.2827	-74.6417	0.3444	-36.0657	-171.15	-171.118	-22.5961
-134.04	-167.349	-136.58	-259.905	-54.6443	-77.586	-14.6801	-23.3265	-184.278	-139.737	-18.382
-138.938	-140.654	-150.238	-277.385	-34.6941	-76.8875	-12.257	-34.1181	-162.323	-168.2	-17.4231
-129.426	-141.221	-169.418	-259.189	-48.8794	-80.2536	-21.5246	-58.6075	-160.286	-180.751	-23.8045
-138.215	-133.202	-187.221	-257.94	-36.4762	-82.2838	-19.1814	-54.1498	-165.745	-147.439	-18.0104
-126.141	-132.097	-173.343	-230.099	-50.8671	-60.9134	-18.0313	-42.7539	-162.023	-166.485	-13.3289
-128.294	-146.678	-185.38	-233.476	-51.3688	-18.3423	-23.2084	-44.4897	-158.097	-175.187	-21.5463
-127.472	-152.293	-186.863	-251.668	-61.5432	-71.2037	-43.0329	17.118	-168.33	-176.363	-23.4604
-125.897	-142.933	-199.033	-258.955	-56.5412	-85.7974	-12.6184	-65.9669	-172.33	-168.984	-29.8677
-138.5	-189.024	-196.332	-251.268	-86.5065	-75.6472	-36.7248	-56.8808	-160.684	-143.022	-20.5311
-142.16	-154.552	-192.3	-265.079	-73.5175	-75.0241	-12.8614	-53.2479	-152.389	-145.303	22.0804
-168.191	-161.899	-170.262	-273.315	-65.5795	-18.2933	-11.5464	-47.3305	-145.726	-139.551	-9.6478
-143.779	-149.321	-187.148	-268.119	-82.9113	-73.5475	-4.823	-76.9958	-147.211	-132.628	-14.2646
-143.973	-166.661	-182.491	-252.186	-71.6983	-66.3089	-24.7159	-55.4507	-161.262	-129.004	-59.7523
-152.545	-167.683	-169.095	-277.348	-85.2506	-80.367	-4.6651	-52.3397	-169.613	-145.012	-10.5149
-136.619	-160.18	-156.346	-215.729	-65.2438	-77.3963	-21.3712	-55.8028	-151.405	-148.881	-9.9342
-132.433	-148.138	-157.78	-258.308	-58.7321	-60.6127	-14.9093	-46.362	-153.476	-164.516	-15.2772
-132.143	-138.18	-150.091	-273.794	-68.9365	-74.0792	-12.9017	-54.0532	-145.953	-128.207	-111.467
-187.553	-148.182	-166.374	-255.317	-77.1491	-77.8006	-14.4644	-60.0052	-154.931	-160.037	22.7059
-157.733	-179.165	-155.729	-258.085	-65.7046	-62.5236	-12.4174	-43.3217	-155.675	-142.709	-106.275
-149.763	-160.468	-160.621	-233.213	-64.8167	-82.3137	0.8723	-54.574	-145.594	-135.194	-24.1819
-141.096	-155.594	-153.964	-273.807	-62.4631	-82.3419	-23.2333	-61.7329	-156.491	-129.121	-17.625
-154.891	-150.794	-141.936	-277.503	-71.029	-81.498	-2.9903	-54.5806	-158.652	-129.495	-30.766
-160.812	-173.739	-165.813	-258.786	-72.0052	-62.2848	24.0597	-57.2273	-158.284	-147.85	-24.0654
-149.222	-162.693	-180.091	-233.07	-55.8521	-66.5467	3.2513	-44.6156	-144.501	-111.46	-31.8171
-156.139	-166.765	-183.198	-257.033	-90.7434	-78.287	0.1726	-98.3433	-133.961	-126.624	-32.4822
-120.269	-160.201	-180.751	-259.343	-85.2862	-87.9524	-5.9912	24.2443	-128.502	-117.057	-29.7813
-135.101	-180.697	-182.666	-259.925	-89.0223	-103.362	-102.249	-32.6015	-167.542	-131.954	-34.4141
-150.102	-170.675	-170.812	-279.596	-93.7664	-71.7928	-52.7382	-50.8173	-155.117	-198.286	-25.42
-119.845	-155.951	-168.076	-273.232	-87.3051	-78.4873	38.0522	-57.375	-173.294	-120.119	-37.3288
-133.762	-138.184	-141.601	-258.042	-92.373	-82.9094	-0.5233	-53.2578	-160.595	-123.724	-15.4995
-139.331	-141.715	-165.471	-269.248	-66.4861	-81.7305	19.8931	-49.5693	-170.056	-146.041	-41.1596
-158.914	-147.748	-163.42	-268.387	-54.2876	-82.6361	85.061	-59.4155	-163.308	-160.212	-39.9514
-171.023	-186.21	-175.97	-275.721	-53.1498	-64.1199	-52.9565	-40.7824	-158.579	-152.883	-31.2829
-178.803	-136.124	-167.447	-264.939	-56.6	-18.5703	3.2399	-39.958	-152.203	-152.924	-40.7719
-177.714	-153.885	-144.14	-261.307	-63.4067	-121.285	2.8049	-82.7546	-157.478	-131.201	7.1294
-160.445	-155.5	-166.056	-268.77	-71.6339	-77.5787	37.4918	-58.4301	-150.717	-188.858	7.6903
-163.38	-163.511	-172.621	-275.902	-44.4153	-62.4174	-0.2032	44.7972	-158.387	-155.479	-23.9101
-169.39	-158.224	-178.141	-267.451	-43.5277	-85.199	-5.9831	-109.688	-149.287	-148.452	-29.4443
-149.658	-169.395	-152.432	-258.875	-30.5121	-75.4846	-23.7363	-34.253	-151.651	-139.208	-38.6012
-173.007	-170.364	-132.57	-233.259	-38.7293	-102.168	-20.6001	44.4722	-155.339	-146.623	-21.0742
-158.163	-179.412	-146.782	-274.274	-26.252	-101.515	-16.458	-51.0123	-142.693	-171.883	7.5411
-171.71	-191.655	-154.725	-261.058	-15.8092	-74.541	-12.5253	-20.2821	-149.093	-146.777	7.7168
-158.281	-175.898	-123.722	-266.736	-20.7267	-60.7293	-40.4988	-27.7796	-160.094	-119.023	-29.198
-153.673	-175.545	-156.859	-262.74	-21.674	-80.762	-11.929	-34.3302	-147.091	-97.7708	-22.7934
-171.601	-190.299	-186.588	-273.742	-29.2369	-66.525	-3.6649	-36.2901	-145.587	-122.22	-24.8343
-156.664	-199.733	-174.101	-261.929	-23.4529	-1.5848	0.4366	-42.0254	-152.203	-131.56	7.5226
-149.238	-183.16	-172.796	-278.67	-45.5179	-1.3911	1.0259	-40.0919	-134.779	-140.003	-30.4665
-164.478	-155.75	-128.998	-270.185	-33.0226	2.3711	-3.1767	-40.1719	-154.624	-67.3042	-22.2616
-157.518	-172.999	-138.343	-262.666	-38.0018	-10.4316	1.9545	-31.6356	-138.589	-122.018	-26.7199
-162.754	-184.652	-125.888	-260.285	-19.2608	-71.6645	6.2051	-36.3266	-148.083	-137.931	-30.8713
-141.809	-185.764	-143.693	-258.074	-49.386	-2.391	4.235	-27.4422	-150.362	-113.119	-40.6797
-132.016	-194.676	-162.231	-275.141	-32.2346	-60.2407	-1.0447	-37.1776	-150.167	-118.544	-36.9695
-132.843	-189.297	-180.186	-261.219	-35.3709	-4.2988	2.0207	-34.6757	-137.46	-112.096	-33.3754
-120.332	-173.721	-153.909	-264.428	-26.3137	-4.5886	-29.4885	-34.0006	-152.406	-119.154	-30.9414
-127.238	-174.937	-140.212	-267.761	-35.7614	-0.184	-22.2405	-34.2493	-151.839	-117.224	-17.3162
-150.437	-156.188	-152.911	-269.688	-32.7716	-1.0292	-19.2157	-39.9514	-164.596	-121.023	-25.783
-149.125	-177.926	-157.529	-266.93	-42.7986	2.4187	2.3836	-47.4053	-159.124	-104.158	-33.9932
-157.528	-198.95	-164.385	-269.342	-38.9457	-60.5793	-7.8094	-38.8106	-152.841	-130.604	-41.9677
-148.218	-153.564	-145.801	-244.49	-47.5159	-0.0593	-8.3146	-29.1491	-161.828	-137.264	-29.5229
-133.552	-184.777	-153.302	-251.83	-35.5432	5.5264	-2.9738	-17.0829	-162.222	-123.389	-32.3772
-134.688	-148.318	-161.629	-237.542	-35.3963	-75.276	-8.9022	1.2753	-160.454	-131.454	-35.8246
-164.273	-157.64	-148.985	-241.983	-35.2015	-78.6822	-14.5614	-22.6296	-158.889	-122.169	-43.8886
-168.242	-182.84	-164.666	-242.041	-40.9576	5.462	-101.899	-24.7362	-144.093	-213.726	-31.748
-167.997	-192.519	-148.278	-243.065	-22.3342	-5.6456	-0.2924	5.3782	-141.023	-121.377	-29.7435
-161.142	-179.695	-145.236	-262.72	-50.2069	7.2369	-18.2532	-33.7007	-148.806	-107.996	-37.4822
-158.101	-192.073	-161.157	-222.374	-50.1361	-61.9397	-40.649	-45.0745	-156.852	-188.871	-33.5381
-159.826	-189	-163.02	-234.794	-51.5846	-17.8002	-40.3247	-43.589	-152.391	-121.674	-45.883
-159.669	-216.628	-165.232	-233.276	-59.6863	-9.463	-4.0531	-29.9315	-148.802	-130.254	-43.9935
-161.572	-196.941	-143.235	-257.79	-46.278	3.9414	23.274	-40.613	-130.55	-110.06	-24.0238
-161.594	-198.21	-179.317	-270.887	-60.1603	2.917	-59.6776	-40.0277	-154.245	-103.508	-35.5033
-170.722	-183.611	-161.145	-231.687	-38.3248	50.6302	-5.7951	18.701	-173.685	-224.848	-30.2544
-156.859	-175.591	-159.073	-231.203	-43.6744	6.6548	2.7479	-33.9762	-171.605	-122.765	-33.8132
-169.581	-182.517	-131.157	-270.001	-39.3276	6.5919	-8.6528	-39.4788	-174.847	-126.152	-21.6388
-172.493	-198.685	-131.285	-224.67	-40.8987	-3.5679	1.6501	-30.6216	-169.674	-124.837	-31.7564
-142.484	-188.748	-144.315	-267.1	-47.846	1.4082	3.9106	-44.7971	-150.811	-124.595	-26.8958
-175.377	-203.374	-148.294	-254.302	-27.6509	-63.2361	-58.7237	-42.7123	-169.08	-177.196	-31.0372
-157.137	-191.397	-157.078	-255.885	-40.8421	-60.6958	-60.3273	-39.9859	-149.455	-137.419	-39.6434
-148.527	-194.912	-127.846	-268.721	-50.2914	-4.4962	-60.4246	-31.1074	-155.989	-126.791	-30.3522
-149.279	-194.44	-150.49	-211.391	-21.2659	-60.6855	84.1556	-47.4384	-181.391	-125.313	-35.8326
-164.721	-193.874	-144.343	-257.496	-37.3131	-66.3492	1.7196	-46.3017	-177.77	-148.103	-29.7343
-156.524	-177.856	-151.898	-233.315	-51.292	0.993	0.1157	-31.2823	-150.892	-136.088	-26.262
-171.512	-182.713	-135.81	-221.432	-18.5005	-73.5709	7.4097	-47.1205	-147.766	-112.848	20.3578
-148.233	-189.391	-160.597	-230.844	-26.3146	0.9323	83.6248	-47.7822	-151.831	-213.863	-28.2274
-161.724	-203.242	-156.57	-278.789	-38.1036	-15.5563	4.5239	-119.912	-142.549	-119.529	-23.4218
-143.46	-185.144	-166.094	-222.405	-25.0497	-82.2281	-58.7497	-66.0296	-140.651	-101.156	-41.35
-134.672	-190.529	-146.705	-222.496	-21.9889	-14.3601	-58.1904	-62.8936	-138.297	-121.555	-26.7243
-134.729	-191.316	-162.141	-215.123	-19.0288	-82.0294	-102.365	-74.1553	-131.303	-86.4636	-19.4091
-128.961	-176.784	-171.89	-231.175	-13.3134	-81.928	0.2686	-65.0712	-82.6388	-110.217	-30.0128
-160.319	-201.838	-167.626	-259.586	-25.9717	-82.1908	0.2295	-69.498	-154.855	-220.871	-26.1372
-145.833	-187.31	-151.868	-258.848	-19.7288	-76.1574	-40.3679	-66.8176	-126.273	-110.705	-40.3418
-139.101	-198.23	-139.491	-266.633	-19.92	-2.5321	-101.819	-65.569	-144.035	-121.499	-26.1708
-154.07	-199.125	-155.774	-265.387	-21.5703	-79.4013	-3.8998	-78.8699	-148.817	-122.783	-30.593
-143.449	-184.041	-155.95	-259.76	-19.4744	-113.924	4.7502	-114.797	-148.946	-115.531	7.6457
-137.201	-179.843	-153.387	-277.264	-27.8192	-78.3605	-6.3173	-149.663	-162.993	-113.651	-34.0057
-155.841	-188.533	-154.99	-269.082	-19.9351	-95.1179	-14.5752	-86.7514	-146.738	-135.636	-16.3001
-150.334	-197.921	-154.132	-259.624	-26.6278	-104.674	-102.163	-56.953	-135.34	-105.614	-14.8245
-140.673	-178.349	-173.626	-257.652	-23.4922	-118.422	-22.1872	-97.7127	-138.272	-112.723	-28.902
-132.785	-192.566	-145.783	-265.511	-20.1838	-91.9125	-101.805	-101.15	-151.716	-102.201	-22.3345
-149.178	-179.891	-163.739	-258.214	-22.3599	-87.6609	-3.4587	-62.6517	-151.162	-98.4825	-44.7148
-150.675	-195.853	-136.395	-268.445	-33.4723	-92.1349	-3.5352	-2.5422	-147.513	-100.113	-41.193
-131.351	-195.474	-155.329	-267.344	-13.5054	-67.4586	-14.5193	-68.845	-98.7611	-107.6	-24.5488
-145.376	-206.778	-147.827	-252.288	-19.2099	-14.791	-1.4364	-64.2207	-157.845	-115.426	-26.8046
-150.71	-187.716	-138.297	-262.481	-24.2807	-74.3312	-7.6836	-67.6956	-146.124	-126.357	-36.9976
-125.029	-184.066	-132.013	-262.502	-16.5697	-102.744	-24.9218	-102.807	-147.458	-131.962	-32.6482
-126.833	-204.909	-137.967	-235.011	-16.1605	-121.386	-7.3743	-102.397	-152.772	-120.284	27.4398
-141.419	-197.381	-164.39	-257.519	-15.6366	-77.5406	-15.7422	-74.4766	-124.636	-119.363	-32.8218
-203.913	-192.654	-150.674	-233.366	-9.7944	-118.832	-23.7369	-100.596	-135.598	-42.1976	29.3429
-130.426	-180.578	-159.178	-234.429	-11.8093	-119.607	-3.7822	-69.4592	-150.365	-113.059	-30.4714
-148.234	-194.717	-124.753	-276.49	-15.6895	-102.821	-0.1038	-107.004	-147.719	-115.613	-26.0688
-137.481	-180.269	-124.934	-276.621	-17.9628	-121.325	-17.7666	-101.473	-133.605	-116.958	-17.9372
-129.357	-203.281	-138.304	-233.264	-12.0938	-97.3778	-7.292	-63.2897	-123.179	-117.552	-28.3792
-116.97	-175.458	-143.806	-256.352	-21.6263	-103.668	1.309	-95.5445	-118.606	-111.415	-23.4676
-117.447	-193.929	-132	-266.101	-17.8251	-86.8593	-4.3112	-96.7017	-128.284	-107.039	-28.8427
-115.834	-203.442	-158.189	-231.22	-17.679	-118.367	-7.5982	17.0793	-89.6776	-99.1039	-26.4033
-125.098	-192.311	-139.549	-217.045	-18.0621	-102.527	19.9149	-52.4827	-137.576	-181.35	-42.6364
-120.773	-198.426	-157.335	-216.757	-11.2962	-101.348	4.8026	-57.5505	-141.145	-94.3689	-31.1935
-121.306	-176.806	-156.89	-228.574	-12.006	-122.375	6.9209	-69.227	-127.744	-92.3136	-25.4351
-123.122	-214.642	-138.275	-228.867	-20.998	-97.8421	-60.36	-56.6913	-153.449	-94.9759	-33.1106
-149.91	-185.403	-131.372	-252.072	-23.9916	-118.482	1.0592	-81.1326	-152.249	-96.815	-32.9388
-163.308	-178.424	-128.316	-265.898	-24.8217	-118.34	-101.788	-69.0424	-148.654	-105.565	-19.199
-168.581	-193.415	-142.764	-263.737	-22.6994	-107.064	-15.6635	-29.4927	-86.7056	-99.1742	-33.7005
-141.419	-194.018	-117.271	-244.921	-28.3195	-99.7349	7.1042	-57.3418	-132.94	-93.4814	-37.8574
-130.425	-204.9	-125.614	-238.53	-35.9016	-98.3578	-2.771	-61.8213	-161.591	-108.878	-28.7336
-155.947	-196.359	-125.403	-219.828	-23.7759	-92.4606	-59.7303	-43.953	-153.633	-94.6572	-39.8766
-158.611	-189.082	-137.477	-270.383	-29.5645	-90.9744	83.9298	-109.32	-159.861	-111.704	-26.5994
-134.477	-206.943	-123.921	-250.491	-21.691	-120.323	-21.7999	-83.554	-145.401	-103.129	-31.0852
-124.879	-192.087	-131.488	-268.152	-33.1669	-77.077	-8.5836	-23.4397	-142.374	-115.125	-30.5396
-137.175	-220.12	-136.733	-273.19	-20.348	-81.6074	-60.3375	-38.4887	-148.291	-116.968	-33.4758
-131.454	-189.934	-143.837	-266.783	-20.6491	-72.4586	-11.6927	-23.326	-160.088	-101.603	7.91
-126.89	-165.929	-136.147	-259.873	-35.8849	-97.6407	4.421	-50.2546	-156.975	-113.567	-23.3348
-114.036	-175.797	-155.565	-268.252	-31.3621	-80.2306	-7.3214	-43.4817	-146.761	-94.416	-31.1947
-133.573	-211.232	-135.442	-271.752	-18.1198	-85.928	6.8759	-49.3947	-146.334	-118.11	19.6074
-130.578	-188.343	-144.814	-242.19	-24.3348	-77.3893	1.9755	-59.8165	-143.079	-94.3639	-23.1085
-120.081	-171.677	-121.321	-265.861	-18.9	-101.138	-16.6967	-73.4739	-155.139	-108.105	-44.7382
-148.206	-176.258	-122.505	-248.783	-24.8189	-71.3332	-3.4529	-46.1196	-98.7313	-99.9016	-32.8408
-135.492	-203.693	-143.89	-270.945	-18.715	-82.2105	-17.7451	-44.4264	-139.928	-105.383	-36.3112
-118.083	-171.67	-146.336	-265.124	-31.306	-75.6562	-20.9238	-42.9443	-134.855	-103.208	-36.1098
-130.571	-195.5	-119.282	-256.777	-21.6344	-81.5912	-101.767	-42.4615	-135.358	-102.587	-20.0897
-118.149	-170.617	-124.017	-261.483	-46.4839	7.1999	4.1044	-30.5856	-149.869	-103.611	-31.7178
-120.908	-196.447	-140.659	-251.28	-70.1799	-15.0056	-4.9144	-0.8227	-156.647	-123.404	-24.5473
-127.23	-190.991	-127.525	-263.104	-61.6941	-16.8735	-40.9051	-31.4423	-149.402	-117.623	-41.4883
-99.8248	-174.374	-128.424	-231.828	-52.9275	4.0122	-30.8761	-5.8315	-150.722	-116.841	7.0868
-167.333	-166.689	-135.578	-270.96	-42.5889	-0.2389	-25.5054	41.786	-155.563	-67.3331	-31.1908
-100.196	-151.259	-134.023	-278.164	-41.7639	2.1342	-28.1678	8.382	-153.412	-80.7186	-41.5684
-118.752	-182.302	-131.538	-216.918	-39.373	6.0804	-22.6586	4.6458	-137.909	-120.845	7.239
-103.949	-159.443	-127.018	-252.761	-27.7006	-72.6484	-19.479	-7.4962	-158.174	-61.6462	-24.3767
-115.942	-181.814	-152.507	-225.7	-31.8614	-16.6525	-15.6052	-6.2981	-155.258	-101.984	-24.7978
-97.3364	-161.382	-135.308	-231.248	-34.589	-18.5116	-7.5194	6.9114	-153.318	-104.821	29.2783
-128.293	-196.279	-159.485	-236.458	-40.4263	-73.433	6.4752	-11.0201	-163.963	-89.5414	-41.5261
-92.4858	-186.328	-163.425	-220.833	-30.1461	-4.1295	-13.6082	4.8017	-149.348	-90.1048	-38.6941
-112.096	-207.154	-155.922	-236.072	-22.711	-18.4251	-8.3837	4.3307	-155.372	-220.806	-26.0284
-119.015	-195.034	-150.723	-231.953	-29.3215	-16.4532	1.0091	3.1512	-139.582	-95.2831	-30.2378
-116.059	-162.261	-137.565	-229.498	-30.593	-61.7082	-8.6695	3.3439	-82.7137	-91.0069	-28.9161
-100.535	-186.777	-155.238	-228.21	-25.2684	-19.7619	-6.1959	-68.3573	-146.564	-94.3182	-19.0836
-112.812	-184.977	-119.319	-243.424	-26.3662	-18.9993	6.8696	-4.2484	-149.265	-75.0761	-22.3122
-205.614	-186.606	-133.756	-213.376	-37.0027	-4.9846	-6.3238	1.0026	-160.945	-112.009	-30.7515
-103.977	-212.234	-138.645	-222.978	-58.561	-0.6849	-17.4935	-99.4224	-159.413	-94.5397	-31.0792
-112.854	-189.389	-129.501	-242.444	-53.7201	-62.3578	-12.9052	-57.0631	-159.648	-117.858	-32.0448
-148.982	-169.17	-144.444	-243.147	-27.3983	5.9077	-7.331	-53.6643	-152.518	-115.604	7.5309
-99.974	-203.55	-149.577	-231.183	-44.4491	-16.7773	-13.3531	-50.7999	-153.579	-111.061	-60.6578
-97.8291	-214.633	-136.233	-240.824	-31.9501	2.1448	-28.2674	-48.074	-137.672	-136.918	-47.6605
-95.9643	-180.663	-152.278	-237.362	-15.3987	-0.0914	-21.7354	-54.3738	-160.668	-89.8138	-35.8639
-96.5515	-204.174	-151.767	-217.001	-17.5187	-67.5946	-19.3682	-58.506	-162.437	-126.315	-28.0339
-149.514	-161.559	-124.215	-249.368	-39.1789	-4.006	-25.6396	-43.5349	-163.421	-132.518	-40.7085
-199.141	-187.81	-135.551	-236.082	-19.5878	-3.8041	-15.8018	-47.5453	-164.237	-141.32	-45.9879
-108.958	-186.671	-154.676	-266.329	-43.2092	-9.809	-18.37	-43.5672	-144.979	-143.177	-19.1634
-152.182	-199.849	-128.268	-231.386	-21.9873	-5.7555	-22.7551	-38.2442	-156.579	-106.334	7.2905
-148.273	-185.545	-135.381	-256.731	-19.0569	-10.9304	-42.389	-40.3466	-161.886	-110.804	-25.6573
-140.826	-174.33	-142.519	-271.474	-14.6238	2.9003	-39.4027	-36.2966	-167.683	-103.086	7.2254
-102.705	-184.847	-129.66	-273.575	-19.4442	-11.0604	-38.7408	-40.6521	-158.918	-124.834	-28.6472
-149.019	-167.516	-137.748	-235.063	-29.6486	-16.1323	-28.2206	-49.6598	-164.918	-112.953	-17.8463
-148.849	-181.51	-122.391	-271.821	-20.0865	-5.0646	-17.027	-1.294	-158.869	-136.564	-28.7795
-145.173	-175.156	-138.292	-275.479	-18.8965	4.1881	-29.5951	-43.7548	-163.166	-120.581	-18.8868
-156.875	-153.192	-120.48	-231.721	-18.2291	-72.6454	-34.4321	-58.1528	-133.066	-117.816	-31.15
-153.326	-157.928	-152.826	-277.073	-18.887	-4.4909	-35.1151	-50.2114	-155.67	-197.299	-28.6859
-96.7181	-171.539	-128.396	-267.975	-26.0482	-1.4451	-37.9938	-54.4773	-155.202	-133.887	-18.2322
-102.595	-152.517	-145.473	-259.543	-19.6689	1.5365	-38.2092	-47.5794	-159.593	-119.957	-24.705
-140.14	-168.776	-139.74	-261.888	-22.5255	-17.1237	-18.3039	-53.3645	-143.668	-103.618	-19.7827
-148.407	-175.924	-133.177	-258.475	-39.7996	-61.4886	0.9319	-56.7224	-160.869	-109.524	-31.6292
-92.3244	-175.177	-138.799	-259.652	-22.9091	-16.269	-23.0147	-54.3559	-164.316	-78.2386	-32.5929
-95.9303	-156.191	-153.958	-235.051	-31.0649	1.8635	-31.6894	11.1388	-164.328	-89.0997	-31.2191
-111.699	-171.701	-140.268	-231.777	-44.8205	-17.247	-15.171	-55.588	-154.77	-114.157	-34.3606
-106.575	-159.5	-146.056	-243.935	-37.3031	2.9812	-39.6906	-48.694	-155.534	-109.123	-43.1144
-102.213	-152.367	-139.573	-240.884	-34.9116	-0.6602	-6.7039	-50.6427	-152.401	-108.075	-22.3291
-117.537	-184.897	-138.381	-216.813	-33.0463	-60.3426	-22.04	-98.3401	-155.219	-145.526	-36.8863
-109.362	-151.349	-135.946	-270.345	-73.8541	-17.5286	-40.902	-37.4586	-153.632	-123.028	-42.1927
-113.13	-167.346	-140.28	-250.618	-40.21	-63.8837	-37.5783	-62.0431	-161.135	-115.606	-48.2755
-120.994	-162.863	-147.103	-185.875	-51.6134	-75.7744	-22.1459	-67.4313	-183.615	-118.663	-31.6921
-105.583	-156.485	-150.591	-208.603	-34.7254	-75.6981	-40.3398	-71.3387	-186.362	-122.512	-45.4769
-103.203	-163.662	-142.599	-209.235	-41.6774	-71.9614	-38.3265	-61.7298	-171.045	-121.869	-39.8534
-118.21	-166.314	-135.217	-201.971	-29.795	-80.9795	-24.6311	-65.9097	-182.749	-135.173	-43.1706
-96.2096	-169.684	-147.493	-187.059	-47.9665	-90.2446	-40.3844	-62.8896	-162.851	-109.858	-25.5087
-107.228	-178.376	-168.729	-206.322	-32.7419	-93.4302	-5.7538	-77.0121	-157.696	-107.551	-39.2348
-110.24	-171.417	-133.871	-196.587	-30.7339	-92.9876	-20.6805	-85.9827	-178.784	-99.8532	-45.7287
-124.426	-174.556	-138.41	-213.803	-35.9927	-97.4772	-28.3291	-98.2394	-159.855	-114.682	-23.2438
-113.175	-163.29	-154.004	-209.034	-41.8345	-93.916	-23.2618	-86.8057	-165.415	-126.403	7.2527
-93.6702	-171.892	-149.73	-225.401	-45.7384	-84.2004	-35.3076	-81.4805	-173.145	-110.875	-37.8437
-146.795	-185.758	-142.169	-240.665	-28.146	-104.342	-40.3986	-91.8502	-164.91	-145.42	19.7882
-94.364	-163.44	-147.231	-241.232	-27.9835	-79.897	-42.5574	-50.4426	-164.49	-111.646	-20.2438
-99.1975	-181.401	-135.024	-238.637	-59.8162	-87.7214	-23.6252	44.3985	-157.684	-97.5027	-24.8363
-104.088	-151.696	-144.415	-240.656	-14.1563	-91.6068	-37.9737	-102.4	-153.009	-131.989	-33.5788
-142.114	-183.959	-141.436	-257.356	-31.7552	-85.613	-25.8273	-82.8839	-173.303	-127.654	-33.124
-103.737	-164.782	-135.599	-262.537	-30.9661	-94.9485	-14.0277	-62.6578	-148.611	-137.274	-138.564
-114.887	-146.595	-146.703	-244.312	-33.066	-79.3593	-31.3101	44.9551	-173.335	-125.222	-16.0207
-106.795	-151.439	-126.324	-258.763	-23.2947	-82.2452	-40.4449	-78.9293	-175.683	-126.856	-22.0088
-107.81	-158.946	-152.642	-273.052	-24.5617	-84.8821	-30.8438	-45.2031	-164.824	-145.076	-19.6987
-107.835	-163.629	-141.762	-221.952	-47.5095	-67.2632	-35.317	-29.5592	-157.885	-137.625	-36.4555
-102.649	-168.015	-144.19	-244.441	-34.3267	-86.0323	-31.1872	-85.4281	-150.211	-149.845	-20.3773
-92.822	-166.454	-130.698	-195.172	-37.3839	-81.5342	-36.9673	-67.1067	-158.118	-158.492	23.5179
-116.839	-179.008	-126.061	-210.332	-44.9251	-90.884	-27.3257	-85.6663	-161.773	-142.341	27.4674
-110.495	-178.069	-131.568	-190.294	-37.9902	-97.7046	-6.2568	-88.7443	-165.467	-142.248	-21.9394
-121.999	-161.791	-158.078	-193.264	-37.4629	-87.8185	-9.6092	-78.6759	-166.418	-153.055	-30.9648
-114.559	-152.218	-135.349	-200.64	-49.6299	-87.8649	-28.4989	-81.364	-169.05	-147.117	-47.83
-99.0743	-162.356	-126.159	-228.786	-41.619	-79.7144	-35.3625	-29.8123	-150.029	-138.691	-50.5515
-116.62	-179.437	-145.008	-207.467	-50.6803	-88.9289	-21.1783	-40.8202	-148.359	-159.395	-23.7752
-116.681	-156.306	-130.321	-209.411	-15.861	-94.126	-8.6498	-46.1534	-154.284	-156.098	-34.5734
-105.888	-150.733	-124.598	-199.463	-35.3413	-76.8178	-31.4998	-76.4251	-151.04	-151.604	-34.9497
-119.725	-155.074	-121.85	-205.287	-25.66	-71.9472	-21.1086	-52.5563	-145.432	-162.119	-31.2659
-123.035	-166.874	-148.925	-202.899	-27.7666	-83.3579	-29.4735	-62.5074	-159.605	-142.218	-26.9787
-111.223	-159.535	-146.264	-206.681	-13.215	-72.8106	-32.0191	-57.0978	-172.048	-152.78	-54.7495
-133.459	-167.96	-144.273	-202.227	-14.2634	-63.7875	-21.7229	-53.0616	-127.98	-151.211	16.1269
-121.598	-179.583	-127.685	-203.353	-27.795	-74.6725	-39.0782	-55.147	-165.458	-153.681	-25.7138
-139.13	-192.27	-139.649	-205.068	-39.0726	-5.0291	2.632	-40.2477	-165.51	-147.865	-46.8219
-111.602	-140.177	-149.541	-208.958	-38.7466	-67.3065	-37.7797	-45.5806	-162.185	-136.071	-57.4244
-131.098	-179.447	-139.981	-198.013	-27.5951	-61.4501	-37.1042	-49.6353	-168.039	-134.052	-44.7537
-147.941	-181.901	-154.306	-202.92	-32.0935	-5.1783	-6.7539	-109.445	-161.602	-149.71	-46.7161
-141.2	-163.29	-139.049	-193.967	-10.3206	-18.0371	-20.6214	-15.5885	-168.866	-139.354	-16.9751
-143.375	-162.796	-131.175	-186.291	-10.1545	-17.975	-20.5802	-13.0131	-156.893	-151.125	-25.0154
-137.301	-151.092	-136.608	-192.087	-8.5791	-70.3972	-24.0042	-25.6977	-164.859	-144.39	-23.4495
-131.984	-161.168	-142.237	-220.321	-21.1118	0.6281	-24.3313	-6.0895	-180.41	-131.802	-31.926
-143.895	-168.805	-128.245	-207.848	-29.7979	-15.9327	-16.9206	-18.6673	-156.956	-132.483	-37.8977
-140.058	-192.562	-129.883	-196.845	-29.4568	-18.9742	-31.8078	-7.5532	-148.756	-128.053	7.7913
-119.838	-159.694	-120.456	-193.094	-9.2587	-15.4096	-17.9804	-9.3224	-163.286	-148.474	-34.9497
-106.64	-154.313	-122.897	-220.725	-9.8122	-17.4392	-17.3392	-11.4918	-164.836	-135.973	29.3479
-107.94	-127.575	-151.354	-187.962	-9.9781	-61.4186	-24.057	-13.6337	-165.513	-139.392	-40.7835
-117.849	-173.067	-139.665	-213.467	-4.9309	-79.5215	-22.5656	-19.5797	-156.347	-122.462	-31.7672
-112.673	-127.023	-150.31	-214.516	-18.1263	2.901	-21.0251	-2.3522	-162.191	-145.826	-37.934
-130.314	-153.628	-139.73	-209.172	-32.884	-82.1601	5.8418	-17.2219	-163.722	-124.231	-42.6201
-123.476	-127.236	-114.991	-202.962	-34.4907	-17.3557	-102.244	-14.6235	-145.021	-188.903	-40.8594
-132.849	-157.061	-139.615	-219.958	-26.4497	-66.273	-26.1849	-21.1748	-154.245	-143.729	-31.5222
-137.796	-162.501	-126.132	-207.573	-28.0656	-62.9702	-27.4831	-14.2209	-156.913	-163.244	-28.7156
-152.899	-145.273	-140.085	-192.679	-33.7785	-61.6063	-14.1437	-20.2003	-154.361	-152.95	-26.5166
-148.642	-152.251	-144.104	-194.472	-42.8826	-0.9023	-102.246	3.397	-178.168	-154.291	-30.4036
-139.708	-142.31	-146.451	-190.844	-51.3824	-16.3416	-4.6664	-27.4888	-185.82	-172.373	-26.3701
-138.94	-115.123	-147.929	-186.058	-25.3333	-14.3758	-102.168	-3.771	-160.231	-131.089	-59.7978
-130.273	-117.817	-153.919	-212.78	-21.3756	-4.5781	-4.6007	-67.7074	-155.486	-156.52	-35.9489
-142.395	-120.735	-148.766	-195.108	-36.1453	-93.3718	-23.7664	-34.779	-183.806	-146.163	-26.8596
-148.014	-138.848	-145.119	-194.454	-38.997	-93.5751	-34.4054	-45.9005	-175.736	-129.345	7.5736
-151.134	-146.985	-139.734	-189.696	-36.3066	-92.1812	-24.8956	-48.8323	-179.268	-129.567	7.4224
-144.291	-168.051	-130.154	-197.279	-33.6502	-85.6811	-34.897	-37.9534	-168.441	-144.828	-22.113
-152.047	-150.626	-148.158	-207.032	-39.0356	-88.0364	-24.8925	-109.656	-174.732	-157.211	-28.3432
-133.377	-155.791	-135.313	-200.88	-31.7488	-87.3683	-40.8126	-45.8062	-162.991	-158.916	-34.4004
-144.613	-161.611	-126.725	-188.722	-11.2461	-97.7193	-27.9832	-50.7744	-173.284	-63.3767	-29.1177
-165.218	-166.058	-128.179	-238.172	-12.7651	-96.6223	-27.4425	-43.328	-164.354	-151.799	-24.6218
-136.708	-152.373	-136.559	-216.101	-18.8932	-119.404	-36.6499	-58.9141	-170.347	-180.756	-29.1554
-133.072	-165.725	-137.764	-209.158	-6.6876	-84.7243	-26.418	-55.3776	-177.293	-139.399	-31.5652
-140.242	-166.412	-150.657	-184.898	-9.4537	-98.3181	-27.0173	-53.3209	-157.006	-136.433	-45.7297
-132.752	-200.542	-138.919	-217.028	-7.1197	-82.7437	6.6974	-38.2241	-154.813	-137.471	-42.649
-142.327	-147.49	-147.332	-192.152	-6.7454	-101.401	2.0857	-49.9619	-155.044	-151.28	-28.5418
-126.038	-141.554	-138.104	-213.888	0.3659	-78.1608	3.273	-35.9235	-152.494	-132.321	7.1355
-143.91	-170.151	-134.105	-211.815	2.4195	-107.355	-0.087	-56.4674	-159.115	-133.752	-28.935
-148.222	-194.53	-126.905	-190.552	0.152	-99.3104	-19.025	-57.6857	-131.811	-134.023	-26.7446
-135.526	-197.114	-155.211	-183.709	0.6375	-104.802	-24.5294	-61.1517	-143.095	-139.019	-49.5278
-153.341	-189.271	-140.411	-203.928	7.9461	-86.0261	-31.9287	-43.4661	-145.653	-152.134	-34.428
-141.004	-143.821	-157.126	-206.225	-0.7777	-99.8404	-38.6823	-53.3302	-149.894	-148.309	-37.5363
-150.914	-181.377	-162.881	-211.964	-2.1249	-92.5894	-27.8618	-109.351	-166.663	-127.553	-31.6835
-144.479	-143.99	-144.828	-207.665	3.0248	-95.5423	-36.7402	-48.8223	-169.882	-154.382	-43.1909
-131.559	-169.164	-149.647	-183.275	-0.2479	-82.3114	-42.6111	-42.9339	-153.365	-149.571	-59.7491
-140.466	-135.7	-133.447	-208.288	-2.8032	-88.5862	-38.6081	-55.3778	-153.181	-143.271	-24.9746
-144.391	-137.406	-137.103	-188.53	-7.6761	-86.4556	-9.2185	-37.3801	-150.125	-135.045	-34.04
-136.769	-143.735	-123.47	-195.232	-10.778	-89.2565	-7.1171	-44.3352	-145.065	-143.967	-28.5662
-131.485	-132.095	-137.003	-184.273	-8.6576	-79.3972	-14.2502	-38.7433	-156.315	-135.345	-41.8417
-110.601	-178.514	-113.292	-199.137	-7.9749	-91.6955	3.6107	-46.6244	-156.5	-140.017	-39.8435
-132.195	-183.969	-114.873	-217.168	2.32	-82.8908	7.4286	-39.5642	-140.194	-45.3526	-33.5808
-134.015	-182.335	-110.17	-200.376	-6.3164	-72.2445	6.3306	-109.815	-158.838	-138.403	-35.1727
-114.1	-159.853	-131.881	-192.716	3.4598	-94.3526	1.852	-52.1118	-151.546	-130.886	-37.421
-121.607	-190.028	-129.328	-190.947	-5.0077	-122.198	-60.8641	-63.3693	-147.098	-141.033	-36.0275
-110.102	-189.301	-105.479	-207.802	-3.9988	-120.219	2.5393	-125.141	-146.122	-140.974	-34.066
-93.8385	-185.743	-100.164	-196.241	-13.8284	-122.506	-23.5012	-126.886	-156.246	-158.162	-105.113
-96.4622	-176.009	-85.1261	-207.159	-5.5761	-79.0644	-13.51	-132.203	-149.014	-166.698	-38.1247
-115.975	-177.141	-110.906	-192.277	-7.1484	-65.4754	-8.6988	-105.886	-163.428	-164.722	-22.811
-146.864	-158.787	-132.112	-219.916	-8.2554	-124.467	-15.6706	-83.2598	-169.147	-125.929	-32.3185
-105.891	-142.165	-142.427	-211.482	-18.6085	-117.145	-14.0304	-67.7074	-146.235	-143.335	-29.3641
-115.667	-172.674	-124.105	-209.716	-5.5163	-72.0606	8.2056	-86.1418	-171.086	-121.787	-19.3001
-103.903	-202.93	-136.507	-206.539	-10.5331	-65.1818	-60.4275	-123.222	-168.001	-139.324	-28.6909
-124.508	-167.967	-131.605	-225.969	-7.2647	-90.1466	-40.7793	-80.936	-165.651	-142.614	-30.2836
-127.13	-194.196	-150.516	-221.36	-9.3734	-72.6732	-8.407	-94.6977	-142.64	-132.562	-11.3024
-129.327	-180.652	-145.292	-205.328	-19.5471	-81.0597	-40.8394	-86.4142	-141.219	-137.851	-24.8471
-123.023	-179.828	-129.585	-214.178	-25.5255	-101.935	-39.7925	-60.3413	-156.133	-152.941	-23.0231
-122.504	-176.098	-132.841	-214.72	-9.0274	-96.2714	-102.032	-57.9623	-167.317	-156.205	-19.2078
-149.482	-193.654	-133.815	-209.014	-21.4677	-103.883	37.8412	-109.191	-151.454	-142.857	-20.1146
-149.413	-173.871	-123.396	-251.097	-16.6451	-100.442	-56.8157	-53.2837	-145.539	-138.933	-22.6869
-111.258	-143.868	-129.923	-236.115	-33.5132	-99.1424	5.8838	-58.5651	-140.62	-154.285	-16.213
-96.6986	-158.019	-136.743	-238.495	-39.7165	-119.358	-58.7228	-57.4698	-168.489	-149.844	4.9203
-105.405	-157.748	-138.538	-227.064	-36.7069	-96.9299	-7.491	-89.3905	-166.979	-147.634	21.7447
-106.412	-149.354	-142.878	-232.266	-27.691	-95.0364	-16.7636	-48.0408	-141.012	-131.39	-1.0868
-115.203	-141.505	-160.31	-234.615	-25.8233	-97.1869	-102.314	-109.457	-169.309	-125.477	-10.3271
-108.042	-141.369	-130.213	-246.629	-31.6744	-99.7805	-16.8984	-109.98	-160.665	-144.17	22.9998
-106.82	-162.442	-145.301	-247.571	-30.2574	-102.772	-35.0058	-60.5941	-143.592	-143.996	-10.7075
-101.874	-162.666	-140.951	-237.358	-23.8023	-96.1132	-17.2877	-50.1049	-141.454	-141.242	-18.8434
-101.505	-187.28	-128.543	-254.592	-28.6117	-94.0085	-35.4105	-48.63	-135.313	-144.738	-33.4135
-106.106	-151.133	-143.671	-219.715	-23.1635	-119.542	-19.6175	-63.1593	-158.938	-123.651	-34.5515
-108.414	-198.755	-145.195	-183.672	-40.7338	-103.493	-9.5525	-62.1609	-161.532	-138.8	-39.4139
-114.326	-143.608	-127.841	-198.242	-50.762	-102.211	-16.4707	-57.9893	-149.588	-145.698	20.3316
-121.602	-143.267	-136.918	-211.991	-26.9352	-107.24	-59.9904	50.2635	-155.715	-150.973	-59.0474
-95.1977	-144.249	-133.927	-184.099	-23.8337	-106.506	-14.0567	-52.4248	-139.519	-130.316	-54.6784
-109.576	-169.517	-126.378	-229.291	-33.2153	-102.989	-2.9387	-55.8236	-170.907	-138.474	-33.8667
-131.834	-135.517	-133.164	-237.425	-8.3128	-94.506	-8.5895	39.2542	-159.079	-131.761	-36.5871
-142.351	-148.243	-142.402	-225.251	-19.8446	-92.3001	-7.2792	-63.7181	-163.299	-136.782	7.7827
-109.291	-153.522	-126.852	-188.767	-35.0364	-102.296	-35.1129	-65.6808	-153.86	-126.939	-40.6421
-120.779	-174.429	-137.898	-229.933	-49.7165	-125.217	-18.5678	-90.6138	-155.754	-153.668	-28.4681
-125.275	-190.321	-132.403	-224.411	-33.6426	-115.356	-35.3684	-82.7882	-151.352	-145.58	-37.5515
-120.854	-172.45	-126.477	-214.449	-23.2571	-99.2959	-15.8719	-79.0897	-161.458	-147.88	-45.8849
-155.299	-199.621	-102.084	-223.511	-42.7035	-119.687	-12.4066	-85.7712	-160.012	-134.256	-33.7084
-106.464	-152.898	-128.06	-223.637	-42.1265	-85.9392	-5.0219	-59.783	-148.371	-113.504	7.0615
-117.241	-194.246	-119.651	-203.09	-39.0264	-107.752	-1.2469	-129.746	-152.947	-133.191	-38.6807
-105.935	-179.953	-127.667	-238.895	-34.5618	-98.4357	-5.0822	-73.1355	-149.995	-151.637	-31.3253
-111.815	-174.06	-135.224	-233.484	-57.8537	-99.9751	-12.6705	-72.5207	-164.181	-127.228	-20.2662
-148.479	-189.754	-151.156	-230.365	-52.6681	-94.2197	-11.8139	-71.9257	-150.807	-131.343	-11.5334
-96.8637	-180.096	-119.652	-221.097	-44.4951	-105.578	37.6461	-78.7771	-152.058	-141.855	-19.9334
-149.3	-176.081	-133.788	-232.883	-25.6281	-103.799	4.0854	-81.7694	-148.11	-127.558	-12.6196
-109.311	-159.659	-142.006	-225.815	-26.1576	-94.2936	-7.6959	-66.84	-149.808	-155.584	14.7833
-119.403	-144.206	-119.851	-239.476	-23.4554	-72.4143	-14.1918	-50.6286	-164.073	-140.888	-1.0933
-146.552	-152.81	-152.576	-223.969	-23.0441	-99.9076	-16.5137	-71.4255	-160.868	-129.44	-89.1186
-119.337	-156.892	-142.282	-209.495	-32.0646	-103.364	-11.9368	-60.6834	-162.853	-137.683	-19.6715
-126.182	-143.705	-129.102	-227.481	-33.9202	-84.8164	-102.3	-55.9375	-129.666	-124.429	-20.8793
-121.428	-131.031	-139.588	-225.311	-37.7553	-90.4546	2.8425	-65.6361	-154.996	-129.758	-13.4809
-136.428	-148.992	-116.154	-212.671	-22.8645	-104.213	8.7053	-77.44	-241.321	-144.93	-17.6243
-101.076	-134.083	-151.937	-232.948	-15.4159	-89.1761	-5.8196	-69.7066	-139.843	-123.315	-21.1011
-126.756	-137.9	-134.971	-206.365	-33.4441	-98.6067	-101.82	-72.3869	-148.913	-134.153	0.9945
[truncated: 23,016 more rows]
